# Supplementary material for: Dichloridobis(methanol-κO)[cis-(±)-2,4,5-tris­(pyridin-2-yl)-2-imidazoline-κ3 N 2,N 3,N 4]ytterbium(III) chloride
Source: Acta Crystallogr Sect E Struct Rep Online. 2012 May 26;68(Pt 6):m815–6. doi: 10.1107/S1600536812022052 (PMC3379138; doi:10.1107/S1600536812022052)
Supplement: Supplementary file 1 [file e-68-0m815-sup1.cif]

##############################################################################
#                                                                            #
# This CIF contains the data in a paper accepted for publication in          #
# Acta Crystallographica Section E. It conforms to the requirements of       #
# Notes for Authors for Acta Crystallographica Section E, and has been       #
# peer reviewed under the auspices of the IUCr Commission on Journals.       #
#                                                                            #
# Full details of the Crystallographic Information File format               #
# are given in the paper "The Crystallographic Information File (CIF):       #
# a New Standard Archive File for Crystallography" by S. R. Hall, F. H.      #
# Allen and I. D. Brown [Acta Cryst. (1991), A47, 655-685].                  #
#                                                                            #
# The current version of the core CIF dictionary is obtainable from          #
# ftp://ftp.iucr.org/pub/cif_core.dic.                                       #
#                                                                            #
# Software is freely available for graphical display of the structure(s)     #
# in this CIF. For information consult the CIF software page                 #
# http://www.iucr.org/resources/cif/software.                                #
#                                                                            #
# This file may be used for bona fide research purposes within the           #
# scientific community so long as proper attribution is given to the journal # 
# article from which it was obtained.                                        #
#                                                                            #
##############################################################################
data_I
_audit_creation_method     SHELXL-97
_chemical_name_systematic
;
Dichloridobis(methanol-\k<i>O</i>)[<i>cis</i>-(+-)-2,4,5-tris(pyridin-2-yl)-2-
imidazoline-\k^3^<i>N</i>^2^,<i>N</i>^3^,<i>N</i>^4^]ytterbium(III) chloride
;
_chemical_name_common     ?
_chemical_formula_moiety     'C20 H23 Cl2 N5 O2 Yb +, Cl -'
_chemical_formula_sum     'C20 H23 Cl3 N5 O2 Yb'
_chemical_formula_iupac     '[Yb Cl2 (C18 H15 N5) (C H4 O)2] Cl'
_chemical_formula_weight     644.82
_chemical_melting_point     ?
_symmetry_cell_setting     triclinic
_symmetry_space_group_name_H-M     'P -1'
_symmetry_space_group_name_hall     '-P 1'
loop_
    _symmetry_equiv_pos_as_xyz
    'x, y, z'
    '-x, -y, -z'
_cell_length_a     9.2401(13)
_cell_length_b     9.8390(14)
_cell_length_c     13.3765(19)
_cell_angle_alpha     99.978(2)
_cell_angle_beta     94.616(2)
_cell_angle_gamma     92.145(2)
_cell_volume     1192.2(3)
_cell_formula_units_Z     2
_cell_measurement_reflns_used     7905
_cell_measurement_theta_min     2.21
_cell_measurement_theta_max     28.25
_cell_measurement_temperature     293(2)
_cell_special_details     ?
_exptl_crystal_description     'rectangular prism'
_exptl_crystal_colour     colorless
_exptl_crystal_size_max     0.34
_exptl_crystal_size_mid     0.29
_exptl_crystal_size_min     0.24
_exptl_crystal_density_diffrn     1.796
_exptl_crystal_density_meas     ?
_exptl_crystal_density_method     'not measured'
_exptl_crystal_F_000     630
_exptl_absorpt_coefficient_mu     4.285
_exptl_absorpt_correction_type     multi-scan
_exptl_absorpt_process_details     '(SADABS; Sheldrick, 1996)'
_exptl_absorpt_correction_T_min     0.32
_exptl_absorpt_correction_T_max     0.43
_exptl_special_details     ?
_diffrn_ambient_temperature     293(2)
_diffrn_radiation_type     MoK\a
_diffrn_radiation_wavelength     0.71073
_diffrn_radiation_source     'fine-focus sealed tube'
_diffrn_radiation_monochromator     graphite
_diffrn_measurement_device_type     'Bruker APEX CCD area-detector'
_diffrn_measurement_method     'phi and omega scans'
_diffrn_detector_area_resol_mean     8.3
_diffrn_reflns_number     11582
_diffrn_reflns_av_R_equivalents     0.0313
_diffrn_reflns_av_sigmaI/netI     0.0384
_diffrn_reflns_theta_min     1.55
_diffrn_reflns_theta_max     25.00
_diffrn_reflns_theta_full     25.00
_diffrn_measured_fraction_theta_max     0.997
_diffrn_measured_fraction_theta_full     0.997
_diffrn_reflns_limit_h_min     -10
_diffrn_reflns_limit_h_max     10
_diffrn_reflns_limit_k_min     -11
_diffrn_reflns_limit_k_max     11
_diffrn_reflns_limit_l_min     -15
_diffrn_reflns_limit_l_max     15
_diffrn_standards_number     ?
_diffrn_standards_interval_count     ?
_diffrn_standards_interval_time     ?
_diffrn_standards_decay_%     ?
_refine_special_details
;
Refinement of <i>F</i>^2^ against ALL reflections. The weighted <i>R</i>-factor
<i>wR</i> and goodness of fit <i>S</i> are based on <i>F</i>^2^, conventional
<i>R</i>-factors <i>R</i> are based on <i>F</i>, with <i>F</i> set to zero for
negative <i>F</i>^2^. The threshold expression of <i>F</i>^2^ >
\s(<i>F</i>^2^) is used only for calculating <i>R</i>-factors(gt) <i>etc</i>.
and is not relevant to the choice of reflections for refinement.
<i>R</i>-factors based on <i>F</i>^2^ are statistically about twice as large
as those based on <i>F</i>, and <i>R</i>- factors based on ALL data will be
even larger.
;
_reflns_number_total     4178
_reflns_number_gt     3995
_reflns_threshold_expression     I>2sigma(I)
_refine_ls_structure_factor_coef     Fsqd
_refine_ls_matrix_type     full
_refine_ls_R_factor_all     0.0379
_refine_ls_R_factor_gt     0.0350
_refine_ls_wR_factor_gt     0.0819
_refine_ls_wR_factor_ref     0.0909
_refine_ls_goodness_of_fit_ref     1.079
_refine_ls_restrained_S_all     1.078
_refine_ls_number_reflns     4178
_refine_ls_number_parameters     292
_refine_ls_number_restraints     3
_refine_ls_hydrogen_treatment     mixed
_refine_ls_weighting_scheme     calc
_refine_ls_weighting_details
         'calc w=1/[\s^2^(Fo^2^)+(0.0428P)^2^+3.5218P] where P=(Fo^2^+2Fc^2^)/3'
_atom_sites_solution_hydrogens     geom
_atom_sites_solution_primary     direct
_atom_sites_solution_secondary     difmap
_refine_ls_shift/su_max     0.000
_refine_ls_shift/su_mean     0.000
_refine_diff_density_max     1.097
_refine_diff_density_min     -1.352
_refine_ls_extinction_method     none
_refine_ls_extinction_coef     ?
loop_
    _atom_type_symbol
    _atom_type_description
    _atom_type_scat_dispersion_real
    _atom_type_scat_dispersion_imag
    _atom_type_scat_source
    'C' 'C' 0.0033 0.0016
                         'International Tables Vol C Tables 4.2.6.8 and 6.1.1.4'
    'H' 'H' 0.0000 0.0000
                         'International Tables Vol C Tables 4.2.6.8 and 6.1.1.4'
    'N' 'N' 0.0061 0.0033
                         'International Tables Vol C Tables 4.2.6.8 and 6.1.1.4'
    'O' 'O' 0.0106 0.0060
                         'International Tables Vol C Tables 4.2.6.8 and 6.1.1.4'
    'Cl' 'Cl' 0.1484 0.1585
                         'International Tables Vol C Tables 4.2.6.8 and 6.1.1.4'
    'Yb' 'Yb' -0.3850 5.5486
                         'International Tables Vol C Tables 4.2.6.8 and 6.1.1.4'
_computing_data_collection     'SMART (Bruker, 2000)'
_computing_cell_refinement     'SAINT-Plus-NT (Bruker 2001)'
_computing_data_reduction     'SAINT-Plus-NT (Bruker 2001)'
_computing_structure_solution     'SHELXTL-NT (Sheldrick, 2008)'
_computing_structure_refinement     'SHELXTL-NT (Sheldrick, 2008)'
_computing_molecular_graphics     'SHELXTL-NT (Sheldrick, 2008)'
_computing_publication_material     'publCIF (Westrip, 2010)'
loop_
    _atom_site_type_symbol
    _atom_site_label
    _atom_site_fract_x
    _atom_site_fract_y
    _atom_site_fract_z
    _atom_site_U_iso_or_equiv
    _atom_site_adp_type
    _atom_site_calc_flag
    _atom_site_refinement_flags
    _atom_site_occupancy
    _atom_site_symmetry_multiplicity
    _atom_site_disorder_assembly
    _atom_site_disorder_group
    Yb Yb1 0.21176(3) 0.30381(2) 0.204195(19) 0.02770(10) Uani d . 1 1 . .
    Cl Cl1 0.3560(2) 0.3299(2) 0.37530(14) 0.0560(5) Uani d . 1 1 . .
    Cl Cl2 0.05316(18) 0.26855(19) 0.03273(13) 0.0444(4) Uani d . 1 1 . .
    Cl Cl3 0.57461(18) 0.96378(19) 0.21144(15) 0.0486(4) Uani d . 1 1 . .
    N N1 0.2212(5) 0.5280(5) 0.1839(4) 0.0333(12) Uani d . 1 1 . .
    N N2 0.3278(6) 0.7350(5) 0.1816(5) 0.0383(13) Uani d D 1 1 . .
    H H2' 0.400(5) 0.794(6) 0.199(6) 0.057 Uiso d D 1 1 . .
    N N3 0.4539(6) 0.3892(5) 0.1471(4) 0.0381(13) Uani d . 1 1 . .
    N N4 0.0248(6) 0.4541(6) 0.2944(4) 0.0406(13) Uani d . 1 1 . .
    N N5 0.1688(7) 0.9593(6) 0.3636(4) 0.0458(14) Uani d . 1 1 . .
    O O1 0.0623(5) 0.1401(5) 0.2518(4) 0.0382(10) Uani d D 1 1 . .
    H H10' 0.099(8) 0.097(7) 0.296(4) 0.057 Uiso d D 1 1 . .
    O O2 0.3170(5) 0.1033(5) 0.1423(4) 0.0411(11) Uani d D 1 1 . .
    H H20' 0.380(6) 0.076(8) 0.182(5) 0.062 Uiso d D 1 1 . .
    C C1 0.3387(7) 0.5981(6) 0.1703(5) 0.0343(14) Uani d . 1 1 . .
    C C2 0.1917(7) 0.7706(6) 0.2265(5) 0.0339(14) Uani d . 1 1 . .
    H H2 0.1415 0.8351 0.1894 0.041 Uiso calc R 1 1 . .
    C C3 0.1082(6) 0.6265(6) 0.2014(5) 0.0331(14) Uani d . 1 1 . .
    H H3 0.0496 0.6223 0.1364 0.040 Uiso calc R 1 1 . .
    C C4 0.4686(7) 0.5258(6) 0.1447(5) 0.0343(14) Uani d . 1 1 . .
    C C5 0.5934(7) 0.5880(7) 0.1193(5) 0.0394(15) Uani d . 1 1 . .
    H H5 0.6006 0.6827 0.1198 0.047 Uiso calc R 1 1 . .
    C C6 0.7078(7) 0.5061(8) 0.0931(5) 0.0443(17) Uani d . 1 1 . .
    H H6 0.7925 0.5443 0.0739 0.053 Uiso calc R 1 1 . .
    C C7 0.6944(8) 0.3692(8) 0.0961(6) 0.0490(18) Uani d . 1 1 . .
    H H7 0.7709 0.3131 0.0795 0.059 Uiso calc R 1 1 . .
    C C8 0.5684(7) 0.3130(8) 0.1235(6) 0.0476(18) Uani d . 1 1 . .
    H H8 0.5619 0.2190 0.1258 0.057 Uiso calc R 1 1 . .
    C C9 0.0099(7) 0.5825(7) 0.2750(5) 0.0362(14) Uani d . 1 1 . .
    C C10 -0.0956(8) 0.6658(7) 0.3153(6) 0.0475(18) Uani d . 1 1 . .
    H H10 -0.1044 0.7539 0.2998 0.057 Uiso calc R 1 1 . .
    C C11 -0.1872(9) 0.6178(8) 0.3785(7) 0.061(2) Uani d . 1 1 . .
    H H11 -0.2592 0.6727 0.4058 0.073 Uiso calc R 1 1 . .
    C C12 -0.1719(10) 0.4893(9) 0.4010(7) 0.066(2) Uani d . 1 1 . .
    H H12 -0.2320 0.4550 0.4444 0.079 Uiso calc R 1 1 . .
    C C13 -0.0643(9) 0.4108(8) 0.3574(6) 0.057(2) Uani d . 1 1 . .
    H H13 -0.0535 0.3230 0.3730 0.068 Uiso calc R 1 1 . .
    C C14 0.2201(7) 0.8352(7) 0.3373(5) 0.0366(14) Uani d . 1 1 . .
    C C15 0.2982(9) 0.7722(8) 0.4064(6) 0.0537(19) Uani d . 1 1 . .
    H H15 0.3318 0.6847 0.3863 0.064 Uiso calc R 1 1 . .
    C C16 0.3266(10) 0.8398(10) 0.5062(6) 0.068(2) Uani d . 1 1 . .
    H H16 0.3800 0.7994 0.5541 0.082 Uiso calc R 1 1 . .
    C C17 0.2734(11) 0.9683(10) 0.5321(6) 0.072(3) Uani d . 1 1 . .
    H H17 0.2910 1.0173 0.5982 0.087 Uiso calc R 1 1 . .
    C C18 0.1945(12) 1.0233(9) 0.4596(6) 0.072(3) Uani d . 1 1 . .
    H H18 0.1571 1.1096 0.4783 0.087 Uiso calc R 1 1 . .
    C C19 -0.0775(8) 0.0814(9) 0.2119(7) 0.064(2) Uani d . 1 1 . .
    H H19A -0.1374 0.1524 0.1938 0.096 Uiso calc R 1 1 . .
    H H19B -0.1211 0.0390 0.2625 0.096 Uiso calc R 1 1 . .
    H H19C -0.0684 0.0128 0.1526 0.096 Uiso calc R 1 1 . .
    C C20 0.2876(9) 0.0171(8) 0.0451(6) 0.060(2) Uani d . 1 1 . .
    H H20A 0.1852 -0.0063 0.0328 0.090 Uiso calc R 1 1 . .
    H H20B 0.3396 -0.0658 0.0437 0.090 Uiso calc R 1 1 . .
    H H20C 0.3183 0.0654 -0.0067 0.090 Uiso calc R 1 1 . .
loop_
    _atom_site_aniso_label
    _atom_site_aniso_U_11
    _atom_site_aniso_U_22
    _atom_site_aniso_U_33
    _atom_site_aniso_U_12
    _atom_site_aniso_U_13
    _atom_site_aniso_U_23
    Yb1 0.02727(15) 0.02462(15) 0.03167(16) 0.00041(10) 0.00363(10) 0.00598(10)
    Cl1 0.0528(11) 0.0726(13) 0.0401(10) 0.0067(9) -0.0046(8) 0.0065(9)
    Cl2 0.0398(9) 0.0511(10) 0.0430(9) -0.0013(7) -0.0055(7) 0.0154(8)
    Cl3 0.0381(9) 0.0455(10) 0.0607(11) -0.0070(7) -0.0054(8) 0.0111(8)
    N1 0.030(3) 0.027(3) 0.044(3) 0.002(2) 0.006(2) 0.006(2)
    N2 0.038(3) 0.026(3) 0.053(3) -0.003(2) 0.007(3) 0.013(3)
    N3 0.036(3) 0.034(3) 0.046(3) -0.001(2) 0.007(2) 0.010(2)
    N4 0.042(3) 0.039(3) 0.042(3) 0.006(3) 0.010(3) 0.007(3)
    N5 0.065(4) 0.033(3) 0.037(3) 0.006(3) -0.006(3) 0.003(2)
    O1 0.035(2) 0.036(3) 0.045(3) 0.0003(19) 0.000(2) 0.016(2)
    O2 0.041(3) 0.035(3) 0.043(3) 0.005(2) -0.002(2) -0.004(2)
    C1 0.040(4) 0.032(3) 0.033(3) -0.002(3) 0.004(3) 0.009(3)
    C2 0.039(3) 0.029(3) 0.035(3) 0.006(3) 0.000(3) 0.009(3)
    C3 0.030(3) 0.031(3) 0.038(3) 0.001(3) 0.000(3) 0.006(3)
    C4 0.035(3) 0.033(3) 0.035(3) -0.001(3) 0.004(3) 0.006(3)
    C5 0.036(4) 0.042(4) 0.039(4) -0.007(3) 0.003(3) 0.007(3)
    C6 0.027(3) 0.057(5) 0.048(4) -0.007(3) 0.002(3) 0.009(3)
    C7 0.037(4) 0.058(5) 0.055(5) 0.011(3) 0.010(3) 0.014(4)
    C8 0.041(4) 0.039(4) 0.067(5) 0.010(3) 0.016(3) 0.014(4)
    C9 0.030(3) 0.035(4) 0.041(4) 0.002(3) 0.001(3) -0.001(3)
    C10 0.043(4) 0.038(4) 0.059(5) 0.005(3) 0.012(3) -0.003(3)
    C11 0.058(5) 0.051(5) 0.071(6) 0.009(4) 0.033(4) -0.007(4)
    C12 0.073(6) 0.058(5) 0.071(6) -0.001(4) 0.045(5) 0.007(4)
    C13 0.065(5) 0.049(5) 0.062(5) 0.008(4) 0.025(4) 0.018(4)
    C14 0.040(4) 0.032(3) 0.038(4) -0.004(3) -0.003(3) 0.010(3)
    C15 0.064(5) 0.047(4) 0.050(4) 0.012(4) -0.007(4) 0.013(4)
    C16 0.079(6) 0.079(6) 0.048(5) 0.003(5) -0.013(4) 0.024(4)
    C17 0.107(8) 0.065(6) 0.040(5) -0.004(5) -0.008(5) 0.004(4)
    C18 0.128(9) 0.043(5) 0.043(5) 0.013(5) -0.002(5) 0.000(4)
    C19 0.044(4) 0.063(5) 0.088(6) -0.017(4) -0.010(4) 0.036(5)
    C20 0.071(5) 0.057(5) 0.049(5) 0.024(4) -0.003(4) 0.001(4)
_geom_special_details
;
All e.s.d.'s (except the e.s.d. in the dihedral angle between two l.s. planes)
are estimated using the full covariance matrix. The cell e.s.d.'s are taken
into account individually in the estimation of e.s.d.'s in distances, angles
and torsion angles; correlations between e.s.d.'s in cell parameters are only
used when they are defined by crystal symmetry. An approximate (isotropic)
treatment of cell e.s.d.'s is used for estimating e.s.d.'s involving l.s.
planes.
;
loop_
    _geom_bond_atom_site_label_1
    _geom_bond_atom_site_label_2
    _geom_bond_distance
    _geom_bond_publ_flag
    Yb1 Cl1 2.5220(19) yes
    Yb1 Cl2 2.5834(18) yes
    Yb1 N1 2.268(5) yes
    Yb1 N3 2.579(5) yes
    Yb1 N4 2.556(6) yes
    Yb1 O1 2.289(5) yes
    Yb1 O2 2.287(5) yes
    N1 C1 1.306(8) .
    N1 C3 1.457(8) .
    N2 C1 1.338(8) .
    N2 C2 1.465(9) .
    N2 H2' 0.86(6) .
    N3 C4 1.352(9) .
    N3 C8 1.346(9) .
    N4 C13 1.333(10) .
    N4 C9 1.343(9) .
    N5 C14 1.326(9) .
    N5 C18 1.327(10) .
    O1 C19 1.419(9) .
    O1 H10' 0.84(6) .
    O2 C20 1.424(10) .
    O2 H20' 0.84(6) .
    C1 C4 1.453(9) .
    C2 C14 1.506(9) .
    C2 C3 1.559(9) .
    C2 H2 0.9797 .
    C3 C9 1.496(9) .
    C3 H3 0.9797 .
    C4 C5 1.379(9) .
    C5 C6 1.384(10) .
    C5 H5 0.93 .
    C6 C7 1.355(11) .
    C6 H6 0.93 .
    C7 C8 1.373(10) .
    C7 H7 0.9301 .
    C8 H8 0.9303 .
    C9 C10 1.380(10) .
    C10 C11 1.370(12) .
    C10 H10 0.9302 .
    C11 C12 1.359(12) .
    C11 H11 0.9302 .
    C12 C13 1.386(12) .
    C12 H12 0.9294 .
    C13 H13 0.9303 .
    C14 C15 1.373(10) .
    C15 C16 1.384(11) .
    C15 H15 0.9294 .
    C16 C17 1.372(14) .
    C16 H16 0.9303 .
    C17 C18 1.365(13) .
    C17 H17 0.9295 .
    C18 H18 0.9304 .
    C19 H19A 0.9601 .
    C19 H19B 0.9598 .
    C19 H19C 0.9595 .
    C20 H20A 0.96 .
    C20 H20B 0.9599 .
    C20 H20C 0.96 .
loop_
    _geom_angle_atom_site_label_1
    _geom_angle_atom_site_label_2
    _geom_angle_atom_site_label_3
    _geom_angle_site_symmetry_1
    _geom_angle_site_symmetry_3
    _geom_angle
    _geom_angle_publ_flag
    N1 Yb1 O2 . . 138.18(18) ?
    N1 Yb1 O1 . . 141.84(17) ?
    O2 Yb1 O1 . . 77.76(17) ?
    N1 Yb1 Cl1 . . 99.05(14) ?
    O2 Yb1 Cl1 . . 92.85(12) ?
    O1 Yb1 Cl1 . . 89.06(12) ?
    N1 Yb1 N4 . . 64.63(18) ?
    O2 Yb1 N4 . . 156.52(18) ?
    O1 Yb1 N4 . . 78.77(17) ?
    Cl1 Yb1 N4 . . 87.06(14) ?
    N1 Yb1 N3 . . 65.20(17) ?
    O2 Yb1 N3 . . 76.74(17) ?
    O1 Yb1 N3 . . 152.94(17) ?
    Cl1 Yb1 N3 . . 83.32(13) ?
    N4 Yb1 N3 . . 126.44(17) ?
    N1 Yb1 Cl2 . . 83.18(14) ?
    O2 Yb1 Cl2 . . 86.99(12) ?
    O1 Yb1 Cl2 . . 87.74(12) ?
    Cl1 Yb1 Cl2 . . 176.75(6) ?
    N4 Yb1 Cl2 . . 91.79(13) ?
    N3 Yb1 Cl2 . . 99.79(13) ?
    N1 Yb1 C1 . . 19.51(17) ?
    O2 Yb1 C1 . . 121.66(17) ?
    O1 Yb1 C1 . . 160.52(16) ?
    Cl1 Yb1 C1 . . 91.30(12) ?
    N4 Yb1 C1 . . 81.80(17) ?
    N3 Yb1 C1 . . 46.10(16) ?
    Cl2 Yb1 C1 . . 91.55(12) ?
    C1 N1 C3 . . 106.9(5) ?
    C1 N1 Yb1 . . 125.0(4) ?
    C3 N1 Yb1 . . 127.2(4) ?
    C1 N2 H2' . . 124(4) .
    C2 N2 H2' . . 116(4) .
    C1 N2 C2 . . 108.6(5) ?
    C8 N3 C4 . . 117.0(6) ?
    C8 N3 Yb1 . . 126.7(4) ?
    C4 N3 Yb1 . . 116.2(4) ?
    C13 N4 C9 . . 117.2(6) ?
    C13 N4 Yb1 . . 123.8(5) ?
    C9 N4 Yb1 . . 119.0(4) ?
    C14 N5 C18 . . 118.5(6) ?
    C19 O1 Yb1 . . 132.4(4) ?
    Yb1 O1 H10' . . 116(5) .
    C19 O1 H10' . . 111(5) .
    C20 O2 Yb1 . . 128.2(4) ?
    Yb1 O2 H20' . . 116(5) .
    C20 O2 H20' . . 116(5) .
    N1 C1 N2 . . 115.4(6) ?
    N1 C1 C4 . . 119.7(6) ?
    N2 C1 C4 . . 124.9(6) ?
    N2 C2 C14 . . 111.0(5) ?
    N2 C2 C3 . . 99.8(5) ?
    C14 C2 C3 . . 117.1(5) ?
    N2 C2 H2 . . 109.54 .
    C3 C2 H2 . . 109.5 .
    C14 C2 H2 . . 109.48 .
    N1 C3 C9 . . 109.5(5) ?
    N1 C3 C2 . . 104.6(5) ?
    C9 C3 C2 . . 120.3(5) ?
    N1 C3 H3 . . 107.27 .
    C2 C3 H3 . . 107.27 .
    C9 C3 H3 . . 107.29 .
    N3 C4 C5 . . 123.1(6) ?
    N3 C4 C1 . . 112.6(5) ?
    C5 C4 C1 . . 124.3(6) ?
    C4 C5 C6 . . 118.3(6) ?
    C4 C5 H5 . . 120.84 .
    C6 C5 H5 . . 120.83 .
    C7 C6 C5 . . 118.9(6) ?
    C5 C6 H6 . . 120.5 .
    C7 C6 H6 . . 120.57 .
    C6 C7 C8 . . 120.3(7) ?
    C6 C7 H7 . . 119.81 .
    C8 C7 H7 . . 119.9 .
    N3 C8 C7 . . 122.3(7) ?
    N3 C8 H8 . . 118.86 .
    C7 C8 H8 . . 118.87 .
    N4 C9 C10 . . 122.1(6) ?
    N4 C9 C3 . . 115.9(5) ?
    C10 C9 C3 . . 121.9(6) ?
    C11 C10 C9 . . 119.5(7) ?
    C9 C10 H10 . . 120.28 .
    C11 C10 H10 . . 120.24 .
    C12 C11 C10 . . 119.4(7) ?
    C10 C11 H11 . . 120.3 .
    C12 C11 H11 . . 120.28 .
    C11 C12 C13 . . 118.2(7) ?
    C11 C12 H12 . . 120.93 .
    C13 C12 H12 . . 120.96 .
    N4 C13 C12 . . 123.6(7) ?
    N4 C13 H13 . . 118.21 .
    C12 C13 H13 . . 118.1 .
    N5 C14 C15 . . 121.8(6) ?
    N5 C14 C2 . . 115.8(5) ?
    C15 C14 C2 . . 122.4(6) ?
    C14 C15 C16 . . 119.7(7) ?
    C14 C15 H15 . . 120.18 .
    C16 C15 H15 . . 120.2 .
    C17 C16 C15 . . 117.8(8) ?
    C15 C16 H16 . . 121.05 .
    C17 C16 H16 . . 121.09 .
    C18 C17 C16 . . 119.2(8) ?
    C16 C17 H17 . . 120.4 .
    C18 C17 H17 . . 120.42 .
    N5 C18 C17 . . 122.9(8) ?
    O1 C19 H19C . . 109.45 .
    H19A C19 H19C . . 109.51 .
    H19B C19 H19C . . 109.53 .
    O1 C19 H19B . . 109.44 .
    H19A C19 H19B . . 109.48 .
    O1 C19 H19A . . 109.42 .
    O2 C20 H20C . . 109.44 .
    H20A C20 H20C . . 109.47 .
    H20B C20 H20C . . 109.47 .
    O2 C20 H20B . . 109.48 .
    H20A C20 H20B . . 109.48 .
    O2 C20 H20A . . 109.48 .
loop_
    _geom_torsion_atom_site_label_1
    _geom_torsion_atom_site_label_2
    _geom_torsion_atom_site_label_3
    _geom_torsion_atom_site_label_4
    _geom_torsion_site_symmetry_1
    _geom_torsion_site_symmetry_2
    _geom_torsion_site_symmetry_3
    _geom_torsion_site_symmetry_4
    _geom_torsion
    _geom_torsion_publ_flag
    O2 Yb1 N1 C1 . . . . -37.1(6) ?
    O1 Yb1 N1 C1 . . . . 167.7(4) ?
    Cl1 Yb1 N1 C1 . . . . 67.6(5) ?
    N4 Yb1 N1 C1 . . . . 150.0(6) ?
    N3 Yb1 N1 C1 . . . . -10.7(5) ?
    Cl2 Yb1 N1 C1 . . . . -114.8(5) ?
    O2 Yb1 N1 C3 . . . . 154.9(4) ?
    O1 Yb1 N1 C3 . . . . -0.3(6) ?
    Cl1 Yb1 N1 C3 . . . . -100.4(5) ?
    N4 Yb1 N1 C3 . . . . -18.1(5) ?
    N3 Yb1 N1 C3 . . . . -178.7(5) ?
    Cl2 Yb1 N1 C3 . . . . 77.2(5) ?
    N1 Yb1 N3 C8 . . . . -176.1(6) ?
    O2 Yb1 N3 C8 . . . . -13.8(6) ?
    O1 Yb1 N3 C8 . . . . 6.1(8) ?
    Cl1 Yb1 N3 C8 . . . . 80.7(6) ?
    N4 Yb1 N3 C8 . . . . 162.1(5) ?
    Cl2 Yb1 N3 C8 . . . . -98.3(6) ?
    N1 Yb1 N3 C4 . . . . 6.7(4) ?
    O2 Yb1 N3 C4 . . . . 168.9(5) ?
    O1 Yb1 N3 C4 . . . . -171.1(4) ?
    Cl1 Yb1 N3 C4 . . . . -96.5(4) ?
    N4 Yb1 N3 C4 . . . . -15.2(5) ?
    Cl2 Yb1 N3 C4 . . . . 84.4(4) ?
    N1 Yb1 N4 C13 . . . . -173.7(7) ?
    O2 Yb1 N4 C13 . . . . 18.1(9) ?
    O1 Yb1 N4 C13 . . . . 17.3(6) ?
    Cl1 Yb1 N4 C13 . . . . -72.3(6) ?
    N3 Yb1 N4 C13 . . . . -151.8(6) ?
    Cl2 Yb1 N4 C13 . . . . 104.7(6) ?
    N1 Yb1 N4 C9 . . . . 9.0(4) ?
    O2 Yb1 N4 C9 . . . . -159.1(4) ?
    O1 Yb1 N4 C9 . . . . -159.9(5) ?
    Cl1 Yb1 N4 C9 . . . . 110.5(5) ?
    N3 Yb1 N4 C9 . . . . 31.0(6) ?
    Cl2 Yb1 N4 C9 . . . . -72.5(5) ?
    N1 Yb1 O1 C19 . . . . 60.5(8) ?
    O2 Yb1 O1 C19 . . . . -102.9(7) ?
    Cl1 Yb1 O1 C19 . . . . 164.0(7) ?
    N4 Yb1 O1 C19 . . . . 76.8(7) ?
    N3 Yb1 O1 C19 . . . . -122.7(7) ?
    Cl2 Yb1 O1 C19 . . . . -15.4(7) ?
    N1 Yb1 O2 C20 . . . . -75.2(7) ?
    O1 Yb1 O2 C20 . . . . 89.4(6) ?
    Cl1 Yb1 O2 C20 . . . . 177.9(6) ?
    N4 Yb1 O2 C20 . . . . 88.7(7) ?
    N3 Yb1 O2 C20 . . . . -99.7(6) ?
    Cl2 Yb1 O2 C20 . . . . 1.1(6) ?
    C3 N1 C1 N2 . . . . 3.7(8) ?
    Yb1 N1 C1 N2 . . . . -166.4(4) ?
    C3 N1 C1 C4 . . . . -176.1(5) ?
    Yb1 N1 C1 C4 . . . . 13.8(8) ?
    C2 N2 C1 N1 . . . . 11.2(8) ?
    C2 N2 C1 C4 . . . . -169.0(6) ?
    Cl1 Yb1 C1 N1 . . . . -114.0(5) ?
    N4 Yb1 C1 N1 . . . . -27.2(5) ?
    N3 Yb1 C1 N1 . . . . 166.5(6) ?
    C1 N2 C2 C14 . . . . 104.9(6) ?
    C1 N2 C2 C3 . . . . -19.3(6) ?
    C1 N1 C3 C9 . . . . -146.0(5) ?
    Yb1 N1 C3 C9 . . . . 23.8(7) ?
    C1 N1 C3 C2 . . . . -15.8(6) ?
    Yb1 N1 C3 C2 . . . . 154.0(4) ?
    N2 C2 C3 N1 . . . . 20.8(6) ?
    C14 C2 C3 N1 . . . . -99.1(6) ?
    N2 C2 C3 C9 . . . . 144.2(6) ?
    C14 C2 C3 C9 . . . . 24.4(8) ?
    C8 N3 C4 C5 . . . . 0.1(10) ?
    Yb1 N3 C4 C5 . . . . 177.6(5) ?
    C8 N3 C4 C1 . . . . 179.4(6) ?
    Yb1 N3 C4 C1 . . . . -3.0(7) ?
    N1 C1 C4 N3 . . . . -5.8(9) ?
    N2 C1 C4 N3 . . . . 174.4(6) ?
    N1 C1 C4 C5 . . . . 173.5(6) ?
    N2 C1 C4 C5 . . . . -6.3(10) ?
    N3 C4 C5 C6 . . . . 1.4(10) ?
    C1 C4 C5 C6 . . . . -177.9(6) ?
    C4 C5 C6 C7 . . . . -1.8(10) ?
    C5 C6 C7 C8 . . . . 0.7(11) ?
    C4 N3 C8 C7 . . . . -1.2(11) ?
    Yb1 N3 C8 C7 . . . . -178.4(5) ?
    C6 C7 C8 N3 . . . . 0.8(12) ?
    C13 N4 C9 C10 . . . . -2.0(10) ?
    Yb1 N4 C9 C10 . . . . 175.4(5) ?
    C13 N4 C9 C3 . . . . -178.1(6) ?
    Yb1 N4 C9 C3 . . . . -0.7(7) ?
    N1 C3 C9 N4 . . . . -12.3(8) ?
    C2 C3 C9 N4 . . . . -133.4(6) ?
    N1 C3 C9 C10 . . . . 171.6(6) ?
    C2 C3 C9 C10 . . . . 50.5(9) ?
    N4 C9 C10 C11 . . . . 1.0(11) ?
    C3 C9 C10 C11 . . . . 176.9(7) ?
    C9 C10 C11 C12 . . . . 0.5(13) ?
    C10 C11 C12 C13 . . . . -0.9(14) ?
    C9 N4 C13 C12 . . . . 1.7(12) ?
    Yb1 N4 C13 C12 . . . . -175.6(7) ?
    C11 C12 C13 N4 . . . . -0.2(14) ?
    C18 N5 C14 C15 . . . . 0.0(11) ?
    C18 N5 C14 C2 . . . . -177.9(7) ?
    N2 C2 C14 N5 . . . . 123.6(6) ?
    C3 C2 C14 N5 . . . . -122.8(6) ?
    N2 C2 C14 C15 . . . . -54.3(8) ?
    C3 C2 C14 C15 . . . . 59.4(9) ?
    N5 C14 C15 C16 . . . . -0.9(12) ?
    C2 C14 C15 C16 . . . . 176.9(7) ?
    C14 C15 C16 C17 . . . . 0.5(13) ?
    C15 C16 C17 C18 . . . . 0.6(15) ?
    C14 N5 C18 C17 . . . . 1.2(14) ?
    C16 C17 C18 N5 . . . . -1.5(16) ?
loop_
    _geom_hbond_atom_site_label_d
    _geom_hbond_atom_site_label_h
    _geom_hbond_atom_site_label_a
    _geom_hbond_site_symmetry_A
    _geom_hbond_distance_dh
    _geom_hbond_distance_ha
    _geom_hbond_distance_da
    _geom_hbond_angle_dha
    O1 H10' N5 1_545 0.840 1.864 2.681(3) 164
    O2 H20' Cl3 1_545 0.840 2.188 2.956(3) 152
    N2 H2' Cl3 1_555 0.860 2.253 3.096(3) 167
_iucr_refine_instructions_details
;
TITL 9ppchuym in P-1
CELL 0.71073   9.2401   9.8390  13.3765  99.978  94.616  92.145
ZERR    2.00   0.0013   0.0014   0.0019   0.002   0.002   0.002
LATT 1
SFAC C  H  N  O  Cl Yb
UNIT 40 46 10 4 6 2
OMIT  -3.00  50.00
L.S. 10
ACTA
BOND
size 0.24 0.29 0.34
FMAP 2
PLAN 20
conf
dfix 0.84 0.001 O1 H10' O2 H20'
dfix 0.86 0.001 N2 H2'
TEMP 20
WGHT    0.042800    3.521800
FVAR       0.47098  -0.66975
MOLE 1
YB1   6    0.211758    0.303812    0.204195    11.00000    0.02727    0.02462 =
         0.03167    0.00598    0.00363    0.00041
CL1   5    0.355963    0.329864    0.375298    11.00000    0.05277    0.07262 =
         0.04010    0.00647   -0.00461    0.00675
CL2   5    0.053163    0.268550    0.032725    11.00000    0.03983    0.05114 =
         0.04302    0.01540   -0.00554   -0.00134
CL3   5    0.574611    0.963776    0.211444    11.00000    0.03807    0.04550 =
         0.06067    0.01111   -0.00542   -0.00699
N1    3    0.221221    0.527986    0.183902    11.00000    0.02953    0.02701 =
         0.04368    0.00550    0.00635    0.00188
N2    3    0.327757    0.735032    0.181566    11.00000    0.03797    0.02579 =
         0.05330    0.01259    0.00706   -0.00327
H2'   2    0.400359    0.793882    0.199446    11.00000   -1.50000
N3    3    0.453873    0.389167    0.147118    11.00000    0.03580    0.03379 =
         0.04632    0.01035    0.00691   -0.00098
N4    3    0.024839    0.454138    0.294375    11.00000    0.04222    0.03871 =
         0.04208    0.00681    0.00965    0.00565
N5    3    0.168803    0.959251    0.363606    11.00000    0.06509    0.03296 =
         0.03662    0.00313   -0.00643    0.00597
O1    4    0.062291    0.140097    0.251818    11.00000    0.03535    0.03640 =
         0.04546    0.01641    0.00021    0.00033
H10'  2    0.099287    0.096967    0.295653    11.00000   -1.50000
O2    4    0.316976    0.103262    0.142317    11.00000    0.04096    0.03477 =
         0.04297   -0.00411   -0.00247    0.00529
H20'  2    0.380021    0.075737    0.181950    11.00000   -1.50000
C1    1    0.338674    0.598090    0.170347    11.00000    0.03969    0.03156 =
         0.03265    0.00883    0.00398   -0.00244
C2    1    0.191716    0.770595    0.226531    11.00000    0.03889    0.02864 =
         0.03517    0.00880    0.00021    0.00615
AFIX  13
H2    2    0.141464    0.835148    0.189372    11.00000   -1.20000
AFIX   0
C3    1    0.108153    0.626490    0.201408    11.00000    0.02960    0.03098 =
         0.03823    0.00639    0.00004    0.00056
AFIX  13
H3    2    0.049631    0.622286    0.136403    11.00000   -1.20000
AFIX   0
C4    1    0.468631    0.525837    0.144653    11.00000    0.03483    0.03331 =
         0.03493    0.00633    0.00447   -0.00097
C5    1    0.593418    0.588004    0.119307    11.00000    0.03625    0.04226 =
         0.03887    0.00684    0.00305   -0.00729
AFIX  43
H5    2    0.600550    0.682651    0.119776    11.00000   -1.20000
AFIX   0
C6    1    0.707815    0.506052    0.093146    11.00000    0.02682    0.05671 =
         0.04817    0.00870    0.00151   -0.00705
AFIX  43
H6    2    0.792531    0.544292    0.073866    11.00000   -1.20000
AFIX   0
C7    1    0.694418    0.369223    0.096071    11.00000    0.03672    0.05834 =
         0.05495    0.01360    0.00994    0.01131
AFIX  43
H7    2    0.770868    0.313135    0.079452    11.00000   -1.20000
AFIX   0
C8    1    0.568366    0.312958    0.123486    11.00000    0.04078    0.03887 =
         0.06696    0.01351    0.01580    0.01026
AFIX  43
H8    2    0.561928    0.219015    0.125793    11.00000   -1.20000
AFIX   0
C9    1    0.009920    0.582549    0.274953    11.00000    0.02978    0.03456 =
         0.04112   -0.00093    0.00111    0.00243
C10   1   -0.095591    0.665840    0.315345    11.00000    0.04296    0.03775 =
         0.05930   -0.00296    0.01243    0.00492
AFIX  43
H10   2   -0.104424    0.753865    0.299807    11.00000   -1.20000
AFIX   0
C11   1   -0.187213    0.617825    0.378511    11.00000    0.05848    0.05104 =
         0.07095   -0.00718    0.03279    0.00901
AFIX  43
H11   2   -0.259243    0.672671    0.405771    11.00000   -1.20000
AFIX   0
C12   1   -0.171877    0.489330    0.400964    11.00000    0.07291    0.05837 =
         0.07109    0.00666    0.04541   -0.00143
AFIX  43
H12   2   -0.231971    0.455050    0.444367    11.00000   -1.20000
AFIX   0
C13   1   -0.064252    0.410772    0.357423    11.00000    0.06547    0.04917 =
         0.06197    0.01755    0.02546    0.00763
AFIX  43
H13   2   -0.053512    0.322976    0.372998    11.00000   -1.20000
AFIX   0
C14   1    0.220070    0.835168    0.337305    11.00000    0.04001    0.03178 =
         0.03771    0.00989   -0.00291   -0.00447
C15   1    0.298155    0.772243    0.406409    11.00000    0.06440    0.04739 =
         0.04951    0.01320   -0.00739    0.01207
AFIX  43
H15   2    0.331792    0.684652    0.386288    11.00000   -1.20000
AFIX   0
C16   1    0.326613    0.839767    0.506204    11.00000    0.07914    0.07851 =
         0.04757    0.02390   -0.01288    0.00309
AFIX  43
H16   2    0.380013    0.799361    0.554147    11.00000   -1.20000
AFIX   0
C17   1    0.273437    0.968283    0.532057    11.00000    0.10747    0.06468 =
         0.03994    0.00440   -0.00849   -0.00443
AFIX  43
H17   2    0.290977    1.017316    0.598197    11.00000   -1.20000
AFIX   0
C18   1    0.194506    1.023341    0.459606    11.00000    0.12782    0.04260 =
         0.04336   -0.00017   -0.00220    0.01348
AFIX  43
H18   2    0.157061    1.109596    0.478319    11.00000   -1.20000
AFIX   0
C19   1   -0.077457    0.081355    0.211928    11.00000    0.04435    0.06275 =
         0.08782    0.03559   -0.01013   -0.01729
AFIX 137
H19A  2   -0.137423    0.152450    0.193764    11.00000   -1.50000
H19B  2   -0.121104    0.039049    0.262459    11.00000   -1.50000
H19C  2   -0.068413    0.012814    0.152567    11.00000   -1.50000
AFIX   0
C20   1    0.287601    0.017109    0.045098    11.00000    0.07148    0.05700 =
         0.04894    0.00089   -0.00287    0.02428
AFIX 137
H20A  2    0.185167   -0.006329    0.032770    11.00000   -1.50000
H20B  2    0.339571   -0.065784    0.043698    11.00000   -1.50000
H20C  2    0.318259    0.065353   -0.006721    11.00000   -1.50000
HKLF 4
REM  9ppchuym in P-1
REM R1 =  0.0350 for   3995 Fo > 4sig(Fo)  and  0.0379 for all   4178 data
REM    292 parameters refined using      3 restraints
END
WGHT      0.0432      0.6795
REM Highest difference peak  1.097,  deepest hole -1.352,  1-sigma level  0.135
Q1    1   0.1345  0.2895  0.1555  11.00000  0.05    1.10
Q2    1   0.2631  0.2694  0.2553  11.00000  0.05    1.09
Q3    1   0.2698  0.3465  0.2590  11.00000  0.05    1.03
Q4    1   0.2663  0.2880  0.1546  11.00000  0.05    1.00
Q5    1   0.2481  0.2398  0.2422  11.00000  0.05    0.97
Q6    1   0.2118  0.3969  0.1990  11.00000  0.05    0.90
Q7    1   0.1503  0.3217  0.2601  11.00000  0.05    0.86
Q8    1   0.0755  0.9988  0.4282  11.00000  0.05    0.82
Q9    1   0.2202  0.2196  0.2213  11.00000  0.05    0.81
Q10   1   0.0635  0.5174  0.0230  11.00000  0.05    0.81
Q11   1   0.1827  0.2058  0.2006  11.00000  0.05    0.80
Q12   1   0.3151  0.3386  0.2070  11.00000  0.05    0.58
Q13   1   0.3196  1.1123  0.4178  11.00000  0.05    0.56
Q14   1   0.5741  0.8785  0.6167  11.00000  0.05    0.54
Q15   1   0.2842  0.3633  0.3545  11.00000  0.05    0.51
Q16   1   0.3851  1.0735  0.4400  11.00000  0.05    0.49
Q17   1   0.4210  0.3192  0.3399  11.00000  0.05    0.49
Q18   1   0.4199  0.3855  0.3819  11.00000  0.05    0.47
Q19   1   0.5745  0.9193  0.6357  11.00000  0.05    0.45
Q20   1   0.3526  0.1117  0.3400  11.00000  0.05    0.44
;
data_global
_journal_date_recd_electronic     2012-05-07
_journal_date_accepted     2012-05-15
_journal_name_full     'Acta Crystallographica, Section E'
_journal_year     2012
_journal_volume     68
_journal_issue      6
_journal_page_first     m815
_journal_page_last     m816
_journal_paper_category     QM
_journal_paper_doi     10.1107/S1600536812022052
_journal_coeditor_code     FJ2554
_publ_contact_author_name     'Alberto Baez-Castro'
_publ_contact_author_address
;
Facultad de Ingenieria Mochis
Universidad Autonoma de Sinaloa
Fuente Poseidon y Prol. A. Flores S/N, CP 81223,
C.U. Los Mochis
Sinaloa
Mexico
;
_publ_contact_author_email     'gaxiolajose@yahoo.com.mx'
_publ_contact_author_fax     ?
_publ_contact_author_phone     ?
_publ_section_title
;\
Dichloridobis(methanol-\k<i>O</i>)[<i>cis</i>-(+-)-2,4,5-tris(pyridin-2-yl)-2-\
imidazoline-\k^3^<i>N</i>^2^,<i>N</i>^3^,<i>N</i>^4^]ytterbium(III) chloride
;
loop_
    _publ_author_name
    _publ_author_footnote
    _publ_author_address
    'Baez-Castro, Alberto' .
;
Facultad de Ingenieria Mochis
Universidad Autonoma de Sinaloa
Fuente Poseidon y Prol. A. Flores S/N
CP 81223
C.U. Los Mochis
Sinaloa
Mexico
;
    'H\"opfl, Herbert' .
;
Centro de Investigaciones Quimicas
Universidad Autonoma del Estado de Morelos,
Av. Universidad 1001, CP 62210, Cuernavaca, Morelos, Mexico
;
    'Parra-Hake, Miguel' .
;
Centro de Graduados del Instituto Tecnologico de Tijuana, Blvd. Industrial S/N
Col. Otay, CP 22500, Tijuana, BC, Mexico
;
    'Cruz-Enriquez, Adriana' .
;
Facultad de Ingenieria Mochis
Universidad Autonoma de Sinaloa
Fuente Poseidon y Prol. A. Flores S/N
CP 81223
C.U. Los Mochis
Sinaloa
Mexico
;
    'Campos-Gaxiola, Jose J.' .
;
Facultad de Ingenieria Mochis
Universidad Autonoma de Sinaloa
Fuente Poseidon y Prol. A. Flores S/N
CP 81223
C.U. Los Mochis
Sinaloa
Mexico
;
