# Supplementary material for: Dichloridobis(methanol-κO)[cis-(±)-2,4,5-tris­(pyridin-2-yl)-2-imidazoline-κ3 N 2,N 3,N 4]ytterbium(III) chloride
Source: Acta Crystallogr Sect E Struct Rep Online. 2012 May 26;68(Pt 6):m815–6. doi: 10.1107/S1600536812022052 (PMC3379138; doi:10.1107/S1600536812022052)
Supplement: Supplementary file 2 [file e-68-0m815-Isup2.hkl]

# 
# h,k,l, Fc-squared, Fo-squared, sigma(Fo-squared) and status flag 
# 
data_I
_shelx_title ' 9ppchuym in P-1' 
_shelx_refln_list_code          4 
_shelx_F_calc_maximum      201.05 
_exptl_crystal_F_000       630.00 
_reflns_d_resolution_high  0.8409 
 
loop_ 
 _symmetry_equiv_pos_as_xyz 
 'x, y, z' 
 '-x, -y, -z' 
 
_cell_length_a     9.2401 
_cell_length_b     9.8390 
_cell_length_c    13.3765 
_cell_angle_alpha  99.978 
_cell_angle_beta   94.616 
_cell_angle_gamma  92.145 
 
_shelx_F_squared_multiplier     1.000 
 
loop_ 
 _refln_index_h 
 _refln_index_k 
 _refln_index_l 
 _refln_F_squared_calc 
 _refln_F_squared_meas 
 _refln_F_squared_sigma 
 _refln_observed_status 
   1   0   0     1733.23     1816.98     32.43 o 
   2   0   0    15681.87    15801.71    177.09 o 
   3   0   0      611.52      654.76     31.18 o 
   4   0   0     2374.14     2408.97     69.42 o 
   5   0   0     7580.41     7515.92    145.83 o 
   6   0   0      184.48      243.95     30.83 o 
   7   0   0     5671.77     5549.65    143.31 o 
   8   0   0     2726.32     2657.23    102.27 o 
   9   0   0     2099.44     1961.91     91.13 o 
  10   0   0      739.42      704.62     50.01 o 
 -10   1   0       87.87      197.38     23.63 o 
  -9   1   0     1333.27     1362.45     73.58 o 
  -8   1   0     2792.34     2737.92    102.89 o 
  -7   1   0     1877.20     1785.08     77.31 o 
  -6   1   0     6816.58     6529.01    143.79 o 
  -5   1   0      168.95      204.24     14.93 o 
  -4   1   0     8956.08     9328.04    157.19 o 
  -3   1   0      352.60      353.17     16.47 o 
  -2   1   0     4860.04     5415.53     85.74 o 
  -1   1   0     6426.84     7248.47     77.54 o 
   0   1   0     5356.97     5871.43    204.17 o 
   1   1   0    16255.62    18214.62    167.58 o 
   2   1   0     2487.58     2298.47     42.84 o 
   3   1   0     2106.76     1985.34     42.96 o 
   4   1   0     1057.08      970.53     30.67 o 
   5   1   0     5944.80     6028.57    131.49 o 
   6   1   0    11455.41    11773.46    211.54 o 
   7   1   0      537.46      556.19     43.91 o 
   8   1   0     1766.44     1692.23     81.62 o 
   9   1   0        7.55       19.82     14.78 o 
  10   1   0      942.44      892.51     58.37 o 
 -10   2   0      618.49      594.55     55.73 o 
  -9   2   0      309.08      310.49     35.28 o 
  -8   2   0     3012.73     2811.31    103.41 o 
  -7   2   0     5592.87     5404.31    138.71 o 
  -6   2   0     3650.58     3391.02    100.19 o 
  -5   2   0     3411.62     3426.95    124.63 o 
  -4   2   0     1959.62     2316.20     54.55 o 
  -3   2   0     5982.31     6096.35     88.58 o 
  -2   2   0     1361.84     1506.04     34.34 o 
  -1   2   0    16482.39    17813.60    200.92 o 
   0   2   0     3117.62     3198.38     83.02 o 
   1   2   0     2248.05     2246.45     44.19 o 
   2   2   0    11584.09    12113.79    140.94 o 
   3   2   0      894.44      823.60     31.16 o 
   4   2   0     8770.92     9117.14    130.25 o 
   5   2   0     1550.42     1499.07     47.11 o 
   6   2   0     3936.87     3539.12    109.39 o 
   7   2   0     6103.66     5592.86    150.61 o 
   8   2   0      458.19      507.23     42.59 o 
   9   2   0     1200.97     1158.28     69.36 o 
  10   2   0       35.11       56.77     23.16 o 
 -10   3   0      136.05      189.76     33.81 o 
  -9   3   0     1584.22     1509.35     98.10 o 
  -8   3   0      148.24      145.12     35.60 o 
  -7   3   0     2565.09     2460.56     90.55 o 
  -6   3   0     4734.75     4724.99    127.54 o 
  -5   3   0     2241.94     2143.61     65.93 o 
  -4   3   0      623.21      548.12     27.10 o 
  -3   3   0      139.50      160.12     13.77 o 
  -2   3   0    24106.27    25073.04    238.62 o 
  -1   3   0     2453.64     2433.04     46.44 o 
   0   3   0    23713.15    25792.21    242.33 o 
   1   3   0     1460.15     1540.79     41.38 o 
   2   3   0       95.20      122.35     14.67 o 
   3   3   0     6742.08     6915.93    111.57 o 
   4   3   0       46.38       51.23     12.91 o 
   5   3   0     8042.79     7639.38    129.95 o 
   6   3   0     1254.64     1165.29     76.47 o 
   7   3   0     1981.65     1984.97    113.63 o 
   8   3   0     2526.36     2359.66     99.52 o 
   9   3   0      971.93     1218.06    109.91 o 
  10   3   0      670.14      740.07     66.41 o 
 -10   4   0      920.70      849.70     88.20 o 
  -9   4   0      569.52      621.56     60.09 o 
  -8   4   0     4584.63     4063.93    165.06 o 
  -7   4   0       14.70       28.53     17.71 o 
  -6   4   0     4835.62     4654.33    168.96 o 
  -5   4   0     2851.76     2765.48     70.10 o 
  -4   4   0     1081.91     1022.95     36.98 o 
  -3   4   0     8002.84     8339.21    144.55 o 
  -2   4   0       42.34       60.66     14.60 o 
  -1   4   0    21863.05    23611.47    241.51 o 
   0   4   0     1500.45     1470.99     40.46 o 
   1   4   0    17653.88    18449.81    261.22 o 
   2   4   0     2816.80     2919.29     69.32 o 
   3   4   0     1313.53     1349.97     48.72 o 
   4   4   0     9092.31     9026.34    146.73 o 
   5   4   0        2.45       15.36      9.34 o 
   6   4   0     6304.01     5931.20    183.50 o 
   7   4   0      191.36      178.54     38.31 o 
   8   4   0     1576.00     1460.28    102.52 o 
   9   4   0      528.18      521.39     57.18 o 
  10   4   0      606.81      682.78     64.55 o 
 -10   5   0      191.43      174.16     34.88 o 
  -9   5   0     1090.00     1081.41     82.75 o 
  -8   5   0     1315.79     1195.66     86.46 o 
  -7   5   0     4073.45     3925.80    159.09 o 
  -6   5   0       18.96       36.66     14.65 o 
  -5   5   0     1586.94     1517.51     69.27 o 
  -4   5   0     1318.36     1155.53     58.71 o 
  -3   5   0     4250.96     4215.29    111.04 o 
  -2   5   0     4896.78     4887.93    116.02 o 
  -1   5   0     2843.79     2932.40     61.90 o 
   0   5   0     8811.21     8624.18    130.55 o 
   1   5   0       36.02       52.84     14.67 o 
   2   5   0     7895.77     7810.57    131.83 o 
   3   5   0      420.12      438.92     31.21 o 
   4   5   0     1984.94     1992.19     67.40 o 
   5   5   0     4828.37     4614.66    130.75 o 
   6   5   0      203.04      309.80     47.75 o 
   7   5   0     4660.09     4457.07    185.89 o 
   8   5   0        2.36       44.61     23.16 o 
   9   5   0      609.60      613.68     59.09 o 
  -9   6   0     1148.03     1049.43     80.60 o 
  -8   6   0     1105.22     1108.92     83.52 o 
  -7   6   0     1184.49     1214.10     85.37 o 
  -6   6   0     4366.00     4049.20    127.98 o 
  -5   6   0      190.18      196.29     33.19 o 
  -4   6   0      796.58      736.27     49.27 o 
  -3   6   0      343.34      325.82     35.15 o 
  -2   6   0    11206.25    11238.58    204.09 o 
  -1   6   0     7528.34     7900.28    193.68 o 
   0   6   0     1734.68     1763.27     57.40 o 
   1   6   0     5231.05     5218.34    120.41 o 
   2   6   0       36.81       43.48     14.36 o 
   3   6   0     7485.03     7506.26    158.97 o 
   4   6   0       14.55       47.52     16.00 o 
   5   6   0     1779.84     1687.88     80.66 o 
   6   6   0     2777.57     2573.53    137.28 o 
   7   6   0      135.46      180.41     37.27 o 
   8   6   0     1119.19     1199.89     92.29 o 
   9   6   0        2.46       37.81     34.60 o 
  -9   7   0        4.88       42.89     48.53 o 
  -8   7   0     1442.89     1474.67    100.18 o 
  -7   7   0     1276.62     1263.25     89.53 o 
  -6   7   0      740.67      716.62     50.56 o 
  -5   7   0     2291.04     2104.05     91.56 o 
  -4   7   0       26.02       20.73     11.85 o 
  -3   7   0     2201.83     2103.15     87.61 o 
  -2   7   0      412.70      425.65     39.60 o 
  -1   7   0     6108.77     5942.28    176.86 o 
   0   7   0     3286.24     3388.82    114.00 o 
   1   7   0      888.66      806.03     43.43 o 
   2   7   0     1456.06     1452.53     72.33 o 
   3   7   0       47.81       41.34     14.78 o 
   4   7   0     3611.12     3522.09    121.33 o 
   5   7   0     1300.86     1329.87     72.00 o 
   6   7   0     1598.69     1590.52    106.46 o 
   7   7   0     1001.77     1069.07    107.04 o 
   8   7   0      173.75      217.64     40.69 o 
  -8   8   0       30.66       93.75     64.51 o 
  -7   8   0     1398.94     1299.86    137.07 o 
  -6   8   0      687.04      691.77     50.82 o 
  -5   8   0      716.49      707.41     60.85 o 
  -4   8   0     3618.15     3302.16    120.75 o 
  -3   8   0      670.66      712.26     50.69 o 
  -2   8   0     3592.41     3551.96    119.71 o 
  -1   8   0      391.86      453.02     46.03 o 
   0   8   0     2312.40     2229.76     96.46 o 
   1   8   0     1173.58     1189.29     93.78 o 
   2   8   0      800.93      775.12     54.95 o 
   3   8   0     1559.08     1621.44     79.80 o 
   4   8   0       90.52      149.42     35.77 o 
   5   8   0     6156.96     6228.08    179.88 o 
   6   8   0      123.14      191.83     30.38 o 
   7   8   0      959.30      924.64    115.61 o 
  -7   9   0        0.38       21.46     18.52 o 
  -6   9   0      984.72      990.32     62.81 o 
  -5   9   0       97.91      124.23     22.58 o 
  -4   9   0     1436.14     1223.68     74.41 o 
  -3   9   0     3654.11     3578.03    128.38 o 
  -2   9   0      546.90      635.39     46.85 o 
  -1   9   0     3489.93     3344.26    172.93 o 
   0   9   0      238.92      265.69     71.18 o 
   1   9   0     2757.51     2619.04    151.39 o 
   2   9   0      549.95      559.34     71.36 o 
   3   9   0     1945.20     1732.90    147.48 o 
   4   9   0     2003.69     1961.21     92.92 o 
   5   9   0        2.20       31.28     34.13 o 
   6   9   0     1489.27     1582.03    121.74 o 
  -5  10   0     1012.07      940.07     60.31 o 
  -4  10   0      194.17      250.86     27.45 o 
  -3  10   0     1121.25     1132.76     96.81 o 
  -2  10   0     1971.64     2077.76    137.21 o 
  -1  10   0      622.12      601.72     66.25 o 
   0  10   0     1677.86     1553.90    147.50 o 
   1  10   0      166.10      133.49     60.95 o 
   2  10   0     1536.84     1452.17    111.34 o 
   3  10   0      492.42      611.05     64.31 o 
   4  10   0     1106.15     1174.54     93.07 o 
  -3  11   0       91.68      120.72     55.02 o 
  -2  11   0      894.25      839.70     79.96 o 
  -1  11   0     1207.73     1282.43    103.59 o 
   0  11   0      791.62      808.01     77.82 o 
   1  11   0      985.62      897.96     82.83 o 
   2  11   0       48.12       61.82     22.00 o 
  -3 -11   1      185.07      197.26     46.83 o 
  -2 -11   1     1495.98     1581.67    178.72 o 
  -1 -11   1      205.19      316.77     48.81 o 
   0 -11   1      929.55      865.60     83.58 o 
   1 -11   1     1765.06     1599.29    157.58 o 
   2 -11   1      120.90      165.65     52.95 o 
   3 -11   1     1358.54     1546.85    144.64 o 
   4 -11   1       16.07       18.89     40.21 o 
  -5 -10   1      628.56      737.43    107.43 o 
  -4 -10   1      298.14      340.17     48.62 o 
  -3 -10   1     1255.30     1169.86     97.53 o 
  -2 -10   1      257.32      311.85     48.54 o 
  -1 -10   1     1488.46     1570.93    118.09 o 
   0 -10   1      782.84      761.86     78.23 o 
   1 -10   1     1342.28     1225.01    102.69 o 
   2 -10   1     1975.25     2065.28    137.93 o 
   3 -10   1      121.89      178.62     32.50 o 
   4 -10   1     1690.36     1669.57    133.66 o 
   5 -10   1        1.24       33.28     26.96 o 
   6 -10   1      952.89      959.50     59.45 o 
  -6  -9   1      434.74      496.80     48.53 o 
  -5  -9   1     1386.96     1342.99    101.81 o 
  -4  -9   1     1135.73     1254.30     73.08 o 
  -3  -9   1      502.85      523.59     67.87 o 
  -2  -9   1     1652.69     1491.22    110.19 o 
  -1  -9   1       50.30       72.34     28.93 o 
   0  -9   1     5877.68     5460.20    459.66 o 
   1  -9   1      291.64      326.68     54.35 o 
   2  -9   1     1858.52     1818.31    124.87 o 
   3  -9   1     2077.92     2161.23     95.25 o 
   4  -9   1      153.15      173.48     25.08 o 
   5  -9   1     1440.98     1330.06     75.43 o 
   6  -9   1        0.24       32.28     13.22 o 
   7  -9   1     1163.77     1249.49    100.03 o 
  -7  -8   1      450.96      572.20     87.79 o 
  -6  -8   1     2894.74     2997.70    197.29 o 
  -5  -8   1      827.98      887.20     59.24 o 
  -4  -8   1     3458.85     3372.07    124.93 o 
  -3  -8   1     1327.82     1302.31     93.06 o 
  -2  -8   1     1433.61     1446.38     76.89 o 
  -1  -8   1     2466.80     2624.62    143.89 o 
   0  -8   1      114.55      174.91     44.39 o 
   1  -8   1     6898.31     7042.97    167.00 o 
   2  -8   1      451.08      481.63     42.38 o 
   3  -8   1     2477.36     2448.87     98.55 o 
   4  -8   1      997.14      975.95     61.69 o 
   5  -8   1      197.32      200.87     33.15 o 
   6  -8   1     2599.85     2368.09    103.50 o 
   7  -8   1       90.51      154.68     25.31 o 
   8  -8   1     1131.06     1041.12     79.17 o 
  -8  -7   1      573.30      591.53     57.67 o 
  -7  -7   1     1377.79     1361.40     99.36 o 
  -6  -7   1     1523.05     1766.89    113.83 o 
  -5  -7   1     4817.07     4823.17    163.15 o 
  -4  -7   1      258.92      263.83     32.33 o 
  -3  -7   1     1078.32     1147.17     66.35 o 
  -2  -7   1     1512.50     1476.47    113.03 o 
  -1  -7   1     4199.08     4187.80    131.78 o 
   0  -7   1     4248.54     4047.51     95.51 o 
   1  -7   1      123.19      172.25     28.42 o 
   2  -7   1     6058.38     6031.02    149.17 o 
   3  -7   1      167.67      241.86     37.69 o 
   4  -7   1     1045.92      929.90     56.91 o 
   5  -7   1      847.77      900.40     57.65 o 
   6  -7   1      741.30      706.14     48.74 o 
   7  -7   1     2996.20     2914.31    148.88 o 
   8  -7   1      110.58      163.27     36.52 o 
   9  -7   1      699.14      811.35    117.07 o 
  -9  -6   1     1127.69     1248.42    158.57 o 
  -8  -6   1       87.64      115.64     29.33 o 
  -7  -6   1     1548.07     1687.11    111.72 o 
  -6  -6   1     4056.78     3908.35    170.65 o 
  -5  -6   1     1515.87     1488.03     76.10 o 
  -4  -6   1     1620.29     1539.96     74.37 o 
  -3  -6   1      166.25      152.71     29.72 o 
  -2  -6   1     7212.06     7095.91    165.18 o 
  -1  -6   1      792.99      685.40     36.63 o 
   0  -6   1    14263.16    15009.24    190.18 o 
   1  -6   1     6074.46     6398.25    115.66 o 
   2  -6   1        8.73       23.28     14.47 o 
   3  -6   1     3915.32     3554.67    107.95 o 
   4  -6   1      424.79      424.65     37.59 o 
   5  -6   1     4922.66     4661.58    134.02 o 
   6  -6   1     2593.62     2376.06     96.00 o 
   7  -6   1     1883.71     1962.59    112.02 o 
   8  -6   1     2732.97     2426.29    131.15 o 
   9  -6   1      108.38      143.55     80.04 o 
  -9  -5   1       96.64       53.35     21.98 o 
  -8  -5   1     2828.30     2799.32    148.76 o 
  -7  -5   1       96.14      159.59     37.55 o 
  -6  -5   1     3905.05     3439.71    153.12 o 
  -5  -5   1     3635.18     3670.92    115.47 o 
  -4  -5   1      466.41      435.34     30.50 o 
  -3  -5   1     3121.21     3118.69     77.63 o 
  -2  -5   1      132.70      170.66     18.87 o 
  -1  -5   1     9795.40    10158.07    146.64 o 
   0  -5   1     7930.53     8553.76    132.89 o 
   1  -5   1    14525.69    14748.90    183.35 o 
   2  -5   1     3876.92     3833.96    144.94 o 
   3  -5   1      687.08      677.30     30.32 o 
   4  -5   1     4238.74     4014.20    145.83 o 
   5  -5   1       24.04       70.66     17.72 o 
   6  -5   1     5053.21     4841.54    168.58 o 
   7  -5   1      938.27      763.32     83.51 o 
   8  -5   1      164.94      174.14     37.67 o 
   9  -5   1     1266.43     1135.50     84.56 o 
  10  -5   1      164.60      261.39     44.90 o 
 -10  -4   1      322.39      318.54     55.69 o 
  -9  -4   1     1199.14     1130.10     90.18 o 
  -8  -4   1      360.29      388.65     66.16 o 
  -7  -4   1     6830.67     5780.80    390.71 o 
  -6  -4   1        2.61       66.39     23.39 o 
  -5  -4   1     3469.66     3263.44    122.68 o 
  -4  -4   1     3574.07     3308.08     79.36 o 
  -3  -4   1     2956.88     2936.74     69.43 o 
  -2  -4   1     9996.15    10310.43    140.81 o 
  -1  -4   1     1237.06     1330.77     43.66 o 
   0  -4   1    20136.62    21161.24    225.41 o 
   1  -4   1      869.69      766.80     29.83 o 
   2  -4   1     9560.32    10215.34    161.09 o 
   3  -4   1      776.75      803.44     31.59 o 
   4  -4   1     2972.90     3064.42     85.13 o 
   5  -4   1     8112.14     8079.77    132.32 o 
   6  -4   1       65.61       98.51     20.64 o 
   7  -4   1     6483.77     6143.17    196.31 o 
   8  -4   1      187.88      276.76     49.60 o 
   9  -4   1     1050.84      966.81     77.12 o 
  10  -4   1      737.11      739.37     63.47 o 
 -10  -3   1       44.10       91.53     51.66 o 
  -9  -3   1      678.36      662.73     65.98 o 
  -8  -3   1     3441.59     3281.84    153.54 o 
  -7  -3   1      753.74      820.93     54.79 o 
  -6  -3   1     7035.68     6675.26    155.26 o 
  -5  -3   1     1292.75     1281.18     47.74 o 
  -4  -3   1     2175.96     2083.49     57.87 o 
  -3  -3   1     2302.90     2094.74     53.47 o 
  -2  -3   1    10101.16    10726.20    134.30 o 
  -1  -3   1    11296.01    11654.93    141.67 o 
   0  -3   1      561.23      620.99     23.25 o 
   1  -3   1     6551.85     7162.82     95.03 o 
   2  -3   1     1397.91     1374.38     36.29 o 
   3  -3   1    15295.09    15295.15    199.81 o 
   4  -3   1     1429.57     1368.96     44.51 o 
   5  -3   1     2480.13     2399.51     70.42 o 
   6  -3   1     6459.81     6060.39    193.78 o 
   7  -3   1       29.83       57.18     18.28 o 
   8  -3   1     1774.61     1773.93     80.47 o 
   9  -3   1        5.90       -2.49     16.71 o 
  10  -3   1      538.94      633.23    133.05 o 
 -10  -2   1     1009.03     1087.37    101.05 o 
  -9  -2   1        7.01       44.83     19.64 o 
  -8  -2   1     3161.68     3159.39    114.33 o 
  -7  -2   1     2058.07     1980.13     84.48 o 
  -6  -2   1     1206.50     1079.97     58.10 o 
  -5  -2   1     9067.45     8662.31    131.68 o 
  -4  -2   1      633.84      716.11     30.54 o 
  -3  -2   1    16142.21    17042.74    185.79 o 
  -2  -2   1     8160.67     8192.92    114.34 o 
  -1  -2   1    36037.26    38093.70    399.30 o 
   0  -2   1     9255.23    10637.85    113.46 o 
   1  -2   1    13105.91    14013.91    139.93 o 
   2  -2   1     1504.48     1410.82     35.16 o 
   3  -2   1     1412.91     1362.58     38.65 o 
   4  -2   1     7476.15     7324.59    131.39 o 
   5  -2   1     9736.81    10505.15    178.64 o 
   6  -2   1     2690.62     2762.07     91.89 o 
   7  -2   1     3987.52     3784.65    115.89 o 
   8  -2   1       67.87       71.98     19.74 o 
   9  -2   1     2446.60     2240.99     97.48 o 
  10  -2   1       62.74      146.81     25.25 o 
 -10  -1   1      107.35      150.97     24.80 o 
  -9  -1   1     1489.16     1407.09     74.64 o 
  -8  -1   1      118.08      162.14     28.21 o 
  -7  -1   1     5592.67     5141.67    137.82 o 
  -6  -1   1     3476.85     3388.23    102.64 o 
  -5  -1   1       24.82       61.44     10.67 o 
  -4  -1   1     6645.17     6846.83    100.43 o 
  -3  -1   1      286.69      314.27     16.92 o 
  -2  -1   1     3474.99     3886.84     57.56 o 
  -1  -1   1     1067.02     1174.17     32.43 o 
   0  -1   1     5885.93     6561.81    148.65 o 
   1  -1   1    11834.39    13156.98    124.43 o 
   2  -1   1      740.07      783.99     23.65 o 
   3  -1   1      867.50      861.51     25.98 o 
   4  -1   1      150.84      182.35     24.46 o 
   5  -1   1    15748.18    16031.62    234.11 o 
   6  -1   1     1834.66     1781.74     73.55 o 
   7  -1   1     2827.32     2537.76     94.04 o 
   8  -1   1     1932.69     1747.31     81.72 o 
   9  -1   1      182.99      280.61     35.48 o 
  10  -1   1     1406.43     1230.20     71.44 o 
 -10   0   1     1132.42     1110.67     65.70 o 
  -9   0   1        3.84       31.59     12.76 o 
  -8   0   1     8557.86     8511.30    192.12 o 
  -7   0   1      290.89      277.17     35.13 o 
  -6   0   1     5631.42     5556.19    130.84 o 
  -5   0   1      633.01      647.53     27.53 o 
  -4   0   1      331.11      343.22     19.15 o 
  -3   0   1    12526.77    13280.80    154.25 o 
  -2   0   1     5306.87     5704.78     71.75 o 
  -1   0   1    26415.76    30480.77    256.37 o 
   0   0   1     3982.40        6.40      3.74 o 
   1   0   1    37808.26    40078.16    765.38 o 
   2   0   1     1512.31     1658.27     44.48 o 
   3   0   1    10314.65    10348.51    151.18 o 
   4   0   1     6322.10     6558.80    158.47 o 
   5   0   1       15.51       46.70     16.99 o 
   6   0   1    13532.06    13456.75    228.44 o 
   7   0   1     1558.72     1434.44     70.37 o 
   8   0   1     2189.50     2117.41     92.47 o 
   9   0   1      298.03      365.30     35.90 o 
  10   0   1      315.49      336.51     53.43 o 
 -10   1   1     1061.67      998.07     60.97 o 
  -9   1   1     1690.70     1680.19    129.17 o 
  -8   1   1     1712.28     1585.46     75.63 o 
  -7   1   1     6662.30     6559.26    152.96 o 
  -6   1   1      308.03      338.61     34.16 o 
  -5   1   1     4530.59     4664.15     97.54 o 
  -4   1   1     1112.11     1225.15     51.21 o 
  -3   1   1     1776.55     1909.78     41.87 o 
  -2   1   1    19147.99    21033.91    192.48 o 
  -1   1   1       73.93      153.61     16.68 o 
   0   1   1    21638.56    24209.03    211.33 o 
   1   1   1      104.04      156.14     11.91 o 
   2   1   1     1955.91     1899.23     39.96 o 
   3   1   1     7226.36     7145.73     97.10 o 
   4   1   1    11029.24    11056.52    178.96 o 
   5   1   1     6310.74     5886.27    133.86 o 
   6   1   1      144.31      166.97     29.85 o 
   7   1   1     3802.90     3699.43    119.51 o 
   8   1   1       39.14       80.74     20.50 o 
   9   1   1      729.95      651.36     50.36 o 
  10   1   1      145.91      188.58     26.95 o 
 -10   2   1      134.84      217.45     72.99 o 
  -9   2   1     3116.24     2951.15    140.96 o 
  -8   2   1     1434.92     1430.99     71.28 o 
  -7   2   1      282.16      301.77     43.04 o 
  -6   2   1     6013.84     6066.55    134.96 o 
  -5   2   1       54.25       73.09     12.58 o 
  -4   2   1    11519.35    12353.92    150.95 o 
  -3   2   1      650.17      623.96     24.61 o 
  -2   2   1    14312.94    15253.35    154.04 o 
  -1   2   1    32591.70    36377.44    539.09 o 
   0   2   1      845.31      894.69     26.43 o 
   1   2   1      108.36      176.63     16.70 o 
   2   2   1       42.72       72.49     11.72 o 
   3   2   1     4301.19     4359.64     79.97 o 
   4   2   1     3990.32     3895.08     77.52 o 
   5   2   1     7449.22     7496.10    118.84 o 
   6   2   1     5067.85     4875.54    134.01 o 
   7   2   1       96.40      105.36     23.95 o 
   8   2   1     1444.95     1309.87     72.93 o 
   9   2   1      103.74      109.14     27.71 o 
  10   2   1     1149.61     1079.01     65.68 o 
 -10   3   1     1201.43     1198.47     91.63 o 
  -9   3   1      478.69      548.85     55.61 o 
  -8   3   1     2872.93     2666.11    128.94 o 
  -7   3   1     1023.33     1060.56     74.40 o 
  -6   3   1      201.35      229.95     22.33 o 
  -5   3   1     3254.12     3231.32     83.77 o 
  -4   3   1      179.33      240.29     18.44 o 
  -3   3   1    17516.88    17904.25    280.12 o 
  -2   3   1     2294.54     2374.65     64.74 o 
  -1   3   1     5057.45     5314.03     98.54 o 
   0   3   1     7008.45     7211.15    100.28 o 
   1   3   1     3143.53     3302.68     66.89 o 
   2   3   1     2126.76     2012.26     54.05 o 
   3   3   1       62.16       86.29     15.39 o 
   4   3   1     8717.76     8665.16    137.36 o 
   5   3   1     9429.83     9442.37    149.84 o 
   6   3   1     3086.71     2859.46    103.05 o 
   7   3   1      895.63      710.05     67.59 o 
   8   3   1      385.51      419.61     38.18 o 
   9   3   1     1653.19     1523.20    104.68 o 
  10   3   1       66.58       91.46     25.64 o 
 -10   4   1      377.73      398.58     78.44 o 
  -9   4   1     2736.69     2615.33    135.34 o 
  -8   4   1      115.71      127.81     30.99 o 
  -7   4   1     4167.71     4088.32    156.25 o 
  -6   4   1      927.04      929.36     64.48 o 
  -5   4   1     1780.60     1889.21     73.37 o 
  -4   4   1     5944.93     6058.59    126.31 o 
  -3   4   1       21.16       31.70     11.42 o 
  -2   4   1    28074.77    29682.44    352.26 o 
  -1   4   1     1401.15     1547.22     38.04 o 
   0   4   1     8370.45     9120.48    127.73 o 
   1   4   1     1659.46     1652.02     50.96 o 
   2   4   1     3472.40     3232.34     76.49 o 
   3   4   1    11429.91    11633.69    169.71 o 
   4   4   1       55.49       64.93     16.79 o 
   5   4   1     6252.90     6229.08    124.88 o 
   6   4   1     1997.84     1847.62     84.43 o 
   7   4   1     1771.58     1658.11     81.20 o 
   8   4   1      491.04      468.82     52.96 o 
   9   4   1      616.46      747.19     70.26 o 
 -10   5   1     1060.46     1078.73    105.24 o 
  -9   5   1      423.77      488.32     51.71 o 
  -8   5   1     2672.02     2554.55    134.45 o 
  -7   5   1       83.63       98.06     74.47 o 
  -6   5   1     3539.45     3363.44    109.68 o 
  -5   5   1      504.58      465.65     37.54 o 
  -4   5   1     2233.79     2096.21     80.15 o 
  -3   5   1     7174.81     7223.93    151.77 o 
  -2   5   1      139.06      155.19     26.77 o 
  -1   5   1    15321.15    15747.07    184.88 o 
   0   5   1       19.23       28.36      9.83 o 
   1   5   1      786.11      608.14     34.09 o 
   2   5   1     1484.55     1410.28     53.90 o 
   3   5   1     3689.29     3770.64     93.91 o 
   4   5   1     8792.41     8858.80    158.12 o 
   5   5   1      533.28      516.07     34.88 o 
   6   5   1     3828.17     3807.89    164.43 o 
   7   5   1      438.51      487.30     56.40 o 
   8   5   1     2116.81     1939.42    120.87 o 
   9   5   1      372.60      430.34     53.21 o 
  -9   6   1     1017.44     1011.03     79.59 o 
  -8   6   1      952.57      975.03     77.73 o 
  -7   6   1     1761.84     1618.98    100.52 o 
  -6   6   1       11.22       32.46     13.58 o 
  -5   6   1     5157.33     4561.48    232.75 o 
  -4   6   1      285.93      298.06     33.01 o 
  -3   6   1     4423.47     4064.17    253.09 o 
  -2   6   1     3706.73     3463.27    105.08 o 
  -1   6   1     1158.93     1225.11     59.73 o 
   0   6   1     7545.40     7489.43    131.53 o 
   1   6   1      171.83      252.55     28.85 o 
   2   6   1     3553.79     3428.43     97.34 o 
   3   6   1     2259.26     2219.51     75.00 o 
   4   6   1     3604.10     3671.00    120.03 o 
   5   6   1     2966.41     2804.90    118.23 o 
   6   6   1      698.00      694.49     83.44 o 
   7   6   1      458.82      603.18    127.13 o 
   8   6   1       49.96       48.46     20.17 o 
  -8   7   1      841.06      829.00     86.62 o 
  -7   7   1      791.41      770.16     67.81 o 
  -6   7   1      951.26      928.79     59.43 o 
  -5   7   1      110.14      120.32     23.50 o 
  -4   7   1     3188.44     2936.17    125.96 o 
  -3   7   1     1863.52     1777.14     79.65 o 
  -2   7   1     5745.88     5716.94    147.84 o 
  -1   7   1     2546.85     2507.26    100.64 o 
   0   7   1      423.21      458.22     42.12 o 
   1   7   1     5416.73     5538.12    122.48 o 
   2   7   1       36.96       27.17     11.35 o 
   3   7   1     3931.78     3838.61    126.58 o 
   4   7   1      494.85      584.35     56.39 o 
   5   7   1     1280.56     1135.62    143.40 o 
   6   7   1     2530.29     2431.12    137.16 o 
   7   7   1      297.79      432.59     50.15 o 
   8   7   1      577.81      606.22     93.52 o 
  -8   8   1      847.61      827.31    133.33 o 
  -7   8   1      727.29      788.15     69.83 o 
  -6   8   1      501.11      549.51     44.10 o 
  -5   8   1      827.82      786.41     55.28 o 
  -4   8   1       95.28      113.60     24.72 o 
  -3   8   1     9753.10     9019.33    207.95 o 
  -2   8   1      300.64      328.55     36.42 o 
  -1   8   1     2682.60     2547.43    108.23 o 
   0   8   1      329.25      333.04     38.29 o 
   1   8   1      235.48      263.03     53.21 o 
   2   8   1     3193.39     2967.29    152.35 o 
   3   8   1       78.23      106.97     21.59 o 
   4   8   1     3566.23     3619.99    143.31 o 
   5   8   1      829.64      857.32     70.78 o 
   6   8   1     1332.03     1492.08    102.96 o 
   7   8   1      971.00     1002.76     79.94 o 
  -7   9   1      779.48      799.91     69.00 o 
  -6   9   1      374.42      403.39     34.04 o 
  -5   9   1     1222.53     1276.54    103.05 o 
  -4   9   1     1533.18     1425.24     78.92 o 
  -3   9   1     1063.02     1063.58     65.96 o 
  -2   9   1     4642.96     4607.04    158.10 o 
  -1   9   1      169.59      243.89     26.70 o 
   0   9   1     2650.98     2642.76    151.56 o 
   1   9   1      315.64      360.79     78.03 o 
   2   9   1     1279.68     1169.07     96.28 o 
   3   9   1     3496.60     3108.63    339.23 o 
   4   9   1       55.64       86.61     24.89 o 
   5   9   1     1878.64     1798.08    109.31 o 
   6   9   1       19.17       73.60     20.42 o 
  -5  10   1      237.19      313.91     31.20 o 
  -4  10   1     1166.38     1168.35     69.60 o 
  -3  10   1     1287.48     1232.48    101.33 o 
  -2  10   1      142.39      194.81     43.43 o 
  -1  10   1     1559.69     1519.92    117.57 o 
   0  10   1       40.82       25.69     23.43 o 
   1  10   1     2111.22     2039.27    245.06 o 
   2  10   1       87.32       99.07     87.91 o 
   3  10   1     1043.32     1135.53     93.40 o 
   4  10   1     1316.66     1237.80     97.11 o 
  -3  11   1     1401.37     1336.64    151.36 o 
  -2  11   1      445.15      618.56     62.06 o 
  -1  11   1      200.63      166.19     35.53 o 
   0  11   1      827.01      840.54     82.20 o 
   1  11   1       12.21       16.40     38.66 o 
   2  11   1     1926.48     1891.62    129.21 o 
  -3 -11   2      587.98      660.54     67.76 o 
  -2 -11   2      742.52      817.84     78.84 o 
  -1 -11   2      854.74     1013.22     95.80 o 
   0 -11   2     1891.03     1785.02    127.81 o 
   1 -11   2      186.08      257.53     41.52 o 
   2 -11   2      747.51      876.38     82.62 o 
   3 -11   2      161.50      244.76     42.48 o 
   4 -11   2      933.45      963.75    116.94 o 
  -5 -10   2       95.38      123.72     28.36 o 
  -4 -10   2     1396.27     1334.39    104.42 o 
  -3 -10   2        1.05        6.63     17.75 o 
  -2 -10   2     1824.71     1841.70    131.21 o 
  -1 -10   2     1395.88     1301.03    108.88 o 
   0 -10   2      983.96      976.37    106.21 o 
   1 -10   2     2719.21     2675.61    159.82 o 
   2 -10   2      138.24      187.64     38.21 o 
   3 -10   2      967.66      979.41     86.97 o 
   4 -10   2       45.58       91.06     21.41 o 
   5 -10   2     1786.65     1628.25    116.01 o 
   6 -10   2      600.07      692.55     47.69 o 
  -6  -9   2     1314.75     1298.53     95.53 o 
  -5  -9   2      753.83      750.76     54.98 o 
  -4  -9   2      142.29      167.22     28.50 o 
  -3  -9   2     2803.58     2711.55    119.83 o 
  -2  -9   2       61.09       50.08     28.66 o 
  -1  -9   2     4179.34     4268.53    199.40 o 
   0  -9   2     1176.74     1219.78    101.57 o 
   1  -9   2     1668.09     1701.81    120.34 o 
   2  -9   2     1657.35     1646.96    118.07 o 
   3  -9   2      366.25      386.90     65.64 o 
   4  -9   2     2599.67     2569.08    107.99 o 
   5  -9   2      147.49      193.14     23.74 o 
   6  -9   2     1844.10     1867.65     90.16 o 
   7  -9   2      635.52      669.10     58.68 o 
  -7  -8   2     1916.09     1762.24    115.57 o 
  -6  -8   2      111.57      222.11     40.48 o 
  -5  -8   2     3253.97     3170.20    123.84 o 
  -4  -8   2      902.12      834.58     57.96 o 
  -3  -8   2      720.86      790.14     54.10 o 
  -2  -8   2     4279.80     4290.20    136.75 o 
  -1  -8   2      908.92      884.22     59.92 o 
   0  -8   2     5511.60     5316.92    208.95 o 
   1  -8   2      443.03      554.21     70.86 o 
   2  -8   2     1379.71     1403.35     72.18 o 
   3  -8   2     3700.86     3621.41    122.44 o 
   4  -8   2     3062.55     2961.56    112.00 o 
   5  -8   2     3358.37     3246.75    120.71 o 
   6  -8   2       13.35       34.70     32.66 o 
   7  -8   2     1808.89     1641.45    104.71 o 
   8  -8   2       89.12      162.08     30.17 o 
  -8  -7   2      737.02      841.76    103.32 o 
  -7  -7   2      222.01      227.89     49.30 o 
  -6  -7   2     2027.75     1928.94    120.15 o 
  -5  -7   2      156.65      191.83     28.34 o 
  -4  -7   2     1926.16     1999.18     90.30 o 
  -3  -7   2     1158.27     1028.82    124.67 o 
  -2  -7   2     1047.76      999.83     61.35 o 
  -1  -7   2     8822.04     8911.13    189.73 o 
   0  -7   2      798.70      808.00     39.54 o 
   1  -7   2     5303.27     5519.36    135.44 o 
   2  -7   2      206.04      238.20     31.79 o 
   3  -7   2      792.26      786.17     52.24 o 
   4  -7   2      256.65      313.57     35.95 o 
   5  -7   2     1460.31     1333.95     70.81 o 
   6  -7   2     3501.51     3248.00    146.17 o 
   7  -7   2       22.94       36.28     17.77 o 
   8  -7   2     1072.48      977.09     76.73 o 
  -9  -6   2      282.80      345.38     51.71 o 
  -8  -6   2     2039.66     2088.67    127.95 o 
  -7  -6   2     1233.99     1200.98     92.01 o 
  -6  -6   2       76.35       98.27     29.50 o 
  -5  -6   2     2581.84     2573.58    102.59 o 
  -4  -6   2      287.64      319.37     39.46 o 
  -3  -6   2     5735.99     5643.02    147.52 o 
  -2  -6   2      502.00      543.25     55.90 o 
  -1  -6   2     6778.59     6952.32    128.50 o 
   0  -6   2     3892.80     3639.71     83.00 o 
   1  -6   2     1179.62     1212.94     46.92 o 
   2  -6   2     3380.26     3385.40    112.24 o 
   3  -6   2      135.86      155.47     29.58 o 
   4  -6   2     1628.44     1639.94     74.85 o 
   5  -6   2     3386.83     3121.20    108.44 o 
   6  -6   2     4485.71     4325.10    165.26 o 
   7  -6   2     3426.85     3145.78    145.96 o 
   8  -6   2      157.27      233.29     40.14 o 
   9  -6   2      925.68      938.86     75.29 o 
  -9  -5   2     1284.48     1260.11    109.57 o 
  -8  -5   2      640.02      653.56     66.36 o 
  -7  -5   2     4512.18     4192.07    177.81 o 
  -6  -5   2     2749.34     2671.02    133.89 o 
  -5  -5   2      258.17      285.56     33.71 o 
  -4  -5   2     2081.48     2022.20     82.89 o 
  -3  -5   2      260.48      284.21     39.62 o 
  -2  -5   2    16475.55    16602.98    209.47 o 
  -1  -5   2     2431.28     2531.82     64.69 o 
   0  -5   2     2652.23     2436.09     60.55 o 
   1  -5   2    10052.32    10538.69    147.85 o 
   2  -5   2      701.69      718.57     33.40 o 
   3  -5   2     6240.67     6240.57    164.01 o 
   4  -5   2        8.50       26.28     10.52 o 
   5  -5   2     3557.70     3206.45    148.81 o 
   6  -5   2     2851.02     2336.49    114.27 o 
   7  -5   2     1159.28     1081.97     79.65 o 
   8  -5   2     1123.27     1017.54    101.05 o 
   9  -5   2        2.67       29.54     39.04 o 
 -10  -4   2     1246.74     1171.13     91.55 o 
  -9  -4   2      488.78      552.37     60.30 o 
  -8  -4   2     3757.76     3496.86    282.65 o 
  -7  -4   2      893.70      898.26     77.60 o 
  -6  -4   2     3405.51     3288.61    141.80 o 
  -5  -4   2      941.57      907.67     65.55 o 
  -4  -4   2     3940.56     3935.38    118.78 o 
  -3  -4   2     8710.89     8638.77    127.62 o 
  -2  -4   2      215.59      233.51     15.96 o 
  -1  -4   2    29753.10    31660.21    315.83 o 
   0  -4   2     7056.52     7879.70    111.87 o 
   1  -4   2     1015.08      974.47     34.69 o 
   2  -4   2     1544.31     1433.29     43.66 o 
   3  -4   2     2973.80     3111.43     69.21 o 
   4  -4   2    13540.01    13265.08    261.85 o 
   5  -4   2      473.12      449.98     30.32 o 
   6  -4   2     7058.42     6876.36    152.35 o 
   7  -4   2      558.64      484.52     50.70 o 
   8  -4   2     1108.54      985.99    130.58 o 
   9  -4   2      484.37      427.46     47.43 o 
  10  -4   2      312.68      370.36     49.84 o 
 -10  -3   2      776.37      760.84     70.44 o 
  -9  -3   2     2232.31     2213.39    127.84 o 
  -8  -3   2      786.66      783.30     73.57 o 
  -7  -3   2     3504.25     3306.64    109.85 o 
  -6  -3   2     1135.77     1143.22     58.49 o 
  -5  -3   2     2564.27     2542.30     67.43 o 
  -4  -3   2      111.72      104.41     18.80 o 
  -3  -3   2     5340.11     5538.77    128.11 o 
  -2  -3   2     7953.63     8277.57    186.71 o 
  -1  -3   2       42.22       80.60     17.69 o 
   0  -3   2    14250.98    14984.61    162.40 o 
   1  -3   2       12.38       29.04      7.45 o 
   2  -3   2     1503.95     1471.37     40.65 o 
   3  -3   2     4061.65     4095.92     77.21 o 
   4  -3   2     3157.53     3087.44     97.95 o 
   5  -3   2    13163.28    12638.64    172.96 o 
   6  -3   2      639.47      650.00     44.73 o 
   7  -3   2     1901.36     1753.51     78.20 o 
   8  -3   2       50.87       67.65     19.85 o 
   9  -3   2     1173.86     1134.65     84.29 o 
  10  -3   2      847.07      875.76     73.02 o 
 -10  -2   2      112.02      160.73     32.35 o 
  -9  -2   2     1955.88     1855.73    112.54 o 
  -8  -2   2     2349.51     2341.35     94.98 o 
  -7  -2   2     1774.01     1789.70     78.67 o 
  -6  -2   2     2660.68     2560.38    161.20 o 
  -5  -2   2      384.50      370.22     24.16 o 
  -4  -2   2     6490.17     6059.45     98.00 o 
  -3  -2   2     4827.87     5067.88     85.63 o 
  -2  -2   2    40421.51    43110.56    639.72 o 
  -1  -2   2     7033.35     7773.51    123.44 o 
   0  -2   2     2745.94     3098.56     50.35 o 
   1  -2   2     6611.93     6843.19     86.51 o 
   2  -2   2      471.86      538.13     22.50 o 
   3  -2   2     6951.20     6900.70    100.68 o 
   4  -2   2     8209.01     8378.88    146.20 o 
   5  -2   2     1772.24     1802.16     49.83 o 
   6  -2   2     8404.44     8268.42    201.51 o 
   7  -2   2      986.64      986.65     59.05 o 
   8  -2   2      952.52      922.42     58.74 o 
   9  -2   2      247.50      333.42     35.48 o 
  10  -2   2     1297.77     1295.30     71.73 o 
 -10  -1   2     2120.24     2082.48     94.05 o 
  -9  -1   2      312.37      315.92     32.86 o 
  -8  -1   2     1439.16     1331.04     69.25 o 
  -7  -1   2     3026.59     2847.11     98.55 o 
  -6  -1   2     1026.47      948.88     56.20 o 
  -5  -1   2     3221.69     3175.15     69.91 o 
  -4  -1   2     5691.41     5825.91     92.86 o 
  -3  -1   2    20720.50    21817.27    224.54 o 
  -2  -1   2    26558.96    28803.34    264.16 o 
  -1  -1   2    12046.89    13046.10    133.16 o 
   0  -1   2    16750.12    18095.71    290.17 o 
   1  -1   2      275.08      390.21     18.60 o 
   2  -1   2     3265.27     2894.05     65.65 o 
   3  -1   2      131.57      169.69     12.90 o 
   4  -1   2    11077.44    11194.49    174.84 o 
   5  -1   2     2798.83     2814.26     86.94 o 
   6  -1   2      861.48      821.80     50.84 o 
   7  -1   2     1654.13     1625.92     75.24 o 
   8  -1   2      112.09      121.18     25.85 o 
   9  -1   2     2413.86     2410.91    102.90 o 
  10  -1   2      123.45      192.00     21.70 o 
 -10   0   2      362.04      395.84     34.71 o 
  -9   0   2     4116.54     3865.46    129.40 o 
  -8   0   2      587.42      669.40     47.60 o 
  -7   0   2     5003.36     4564.09    125.25 o 
  -6   0   2     3147.24     2971.21     91.94 o 
  -5   0   2     3622.01     3599.15     95.06 o 
  -4   0   2     4558.23     4840.79    118.65 o 
  -3   0   2      725.21      816.46     29.48 o 
  -2   0   2    15506.28    17454.28    232.37 o 
  -1   0   2      842.13     1087.36     23.91 o 
   0   0   2    27008.24    29379.76    339.97 o 
   1   0   2     9817.79    10714.23    110.15 o 
   2   0   2     1409.31     1395.47     32.86 o 
   3   0   2    16894.46    17943.59    189.83 o 
   4   0   2       37.63       23.87     11.62 o 
   5   0   2    12960.84    12840.37    211.43 o 
   6   0   2      307.54      304.52     37.53 o 
   7   0   2     1295.12     1201.70     65.49 o 
   8   0   2     3093.59     2823.25    109.15 o 
   9   0   2     1318.64     1357.50     75.51 o 
  10   0   2     1706.12     1616.72     84.15 o 
 -10   1   2     1136.80     1146.58     77.34 o 
  -9   1   2      724.94      732.27     51.99 o 
  -8   1   2     8138.33     7873.26    179.31 o 
  -7   1   2        6.20       23.02     12.70 o 
  -6   1   2     1362.29     1420.54     56.98 o 
  -5   1   2     3383.64     3364.79     72.98 o 
  -4   1   2    11190.15    11764.88    160.60 o 
  -3   1   2    13809.77    15139.78    160.77 o 
  -2   1   2     6671.35     7881.53    107.13 o 
  -1   1   2    16042.50    17469.60    161.42 o 
   0   1   2      776.04      810.82     26.81 o 
   1   1   2    12340.53    12970.74    158.30 o 
   2   1   2     6975.86     7290.75     97.70 o 
   3   1   2      274.30      283.51     16.97 o 
   4   1   2    19913.53    20033.30    220.62 o 
   5   1   2      618.39      634.69     44.29 o 
   6   1   2     7752.85     7491.97    303.84 o 
   7   1   2       35.68       30.48     15.07 o 
   8   1   2      863.57      803.98     56.00 o 
   9   1   2      889.89      971.61     63.02 o 
  10   1   2      352.54      468.37     37.51 o 
 -10   2   2     1217.08     1284.26     90.97 o 
  -9   2   2     1837.95     1820.90    108.10 o 
  -8   2   2     1378.13     1339.98     69.08 o 
  -7   2   2     2873.58     2916.86     97.11 o 
  -6   2   2       19.36       16.30      8.82 o 
  -5   2   2     3999.58     4169.06     83.83 o 
  -4   2   2     1826.63     1511.17     44.15 o 
  -3   2   2    26573.56    28669.35    268.78 o 
  -2   2   2    21861.50    24932.83    235.37 o 
  -1   2   2      940.74     1049.89     25.98 o 
   0   2   2     3004.29     2985.24     55.45 o 
   1   2   2      105.25      114.10     13.44 o 
   2   2   2    17931.64    18195.02    200.57 o 
   3   2   2     4911.79     5182.81     91.44 o 
   4   2   2     8122.56     8619.80    144.38 o 
   5   2   2     5959.45     5619.93    139.27 o 
   6   2   2       79.70      110.07     26.02 o 
   7   2   2     2105.50     2102.41     92.17 o 
   8   2   2       13.60       37.77     13.51 o 
   9   2   2      893.21      958.54     62.43 o 
  10   2   2     1384.39     1515.98     81.33 o 
 -10   3   2       20.10       59.42     33.72 o 
  -9   3   2     2312.60     2247.12    121.67 o 
  -8   3   2     1674.75     1474.78     93.89 o 
  -7   3   2       44.31       71.87     23.16 o 
  -6   3   2     1602.64     1570.30     53.89 o 
  -5   3   2        4.13       25.28      8.57 o 
  -4   3   2     2989.09     2846.45     62.58 o 
  -3   3   2     4310.55     4305.95     70.11 o 
  -2   3   2    18014.50    18065.71    231.63 o 
  -1   3   2     8576.71     9424.48    111.93 o 
   0   3   2      441.34      443.50     30.83 o 
   1   3   2     1818.14     1723.51     49.87 o 
   2   3   2      812.46      743.32     34.15 o 
   3   3   2    17327.10    18037.95    219.64 o 
   4   3   2     2667.58     2762.47     72.95 o 
   5   3   2     2076.17     1831.65     80.16 o 
   6   3   2     3123.89     3045.93    109.18 o 
   7   3   2      408.50      488.57     44.47 o 
   8   3   2     3042.86     2959.19    117.69 o 
   9   3   2       12.67       94.93     18.87 o 
  10   3   2     1097.08     1090.09     86.81 o 
 -10   4   2     2142.38     2141.95    123.20 o 
  -9   4   2       18.91       39.46     17.68 o 
  -8   4   2     2549.89     2324.25    120.40 o 
  -7   4   2     1026.57      925.65     71.23 o 
  -6   4   2      692.38      687.60     45.71 o 
  -5   4   2     6732.73     6311.73    363.33 o 
  -4   4   2     1300.73     1316.51     59.43 o 
  -3   4   2    11756.51    12174.79    196.54 o 
  -2   4   2     1873.33     1884.58     65.31 o 
  -1   4   2     5818.77     6313.45     92.42 o 
   0   4   2     3622.32     3792.39     94.13 o 
   1   4   2     5543.32     5825.42    107.28 o 
   2   4   2     6718.56     6960.30    123.71 o 
   3   4   2      288.37      299.52     27.25 o 
   4   4   2    10980.61    11148.04    175.30 o 
   5   4   2     1382.49     1452.28     73.00 o 
   6   4   2      889.81      875.00     58.79 o 
   7   4   2      773.05      787.76     54.13 o 
   8   4   2      186.80      257.90     47.90 o 
   9   4   2     2534.10     2395.24    138.70 o 
 -10   5   2       98.18      126.48     39.99 o 
  -9   5   2     2270.58     2177.54    124.89 o 
  -8   5   2       57.03       90.74     28.60 o 
  -7   5   2     1625.66     1586.91     97.10 o 
  -6   5   2      831.59      830.78     53.30 o 
  -5   5   2     2002.52     1928.41     79.40 o 
  -4   5   2    10390.58    10116.79    194.09 o 
  -3   5   2      628.72      579.00     41.39 o 
  -2   5   2     8498.29     8692.40    166.84 o 
  -1   5   2      485.94      540.05     23.39 o 
   0   5   2     7833.02     7818.49    130.68 o 
   1   5   2     1196.68     1132.25     48.35 o 
   2   5   2     6293.98     6242.16    123.86 o 
   3   5   2     7959.67     8086.01    149.11 o 
   4   5   2        6.36       22.22     13.85 o 
   5   5   2     4012.62     3963.46    128.41 o 
   6   5   2       10.20       18.13     17.71 o 
   7   5   2     2301.96     2205.79    128.63 o 
   8   5   2      667.88      562.54     61.02 o 
   9   5   2      359.62      392.97     45.65 o 
  -9   6   2      138.31      218.49     32.40 o 
  -8   6   2     1376.37     1323.52     91.79 o 
  -7   6   2        2.15       12.46     37.73 o 
  -6   6   2     2712.36     2699.39    103.91 o 
  -5   6   2      682.37      620.01     45.73 o 
  -4   6   2     3723.64     3652.32    115.53 o 
  -3   6   2     3471.19     2994.42    241.50 o 
  -2   6   2     2991.98     2798.33     95.64 o 
  -1   6   2     2681.78     2548.38     97.33 o 
   0   6   2       36.33       86.52     24.33 o 
   1   6   2     3761.15     3523.43     93.57 o 
   2   6   2     5661.48     5694.46    146.49 o 
   3   6   2     4540.31     4494.37    113.06 o 
   4   6   2     2862.80     2754.90     88.82 o 
   5   6   2       76.98      140.85     42.15 o 
   6   6   2     2258.54     2094.83    124.58 o 
   7   6   2       15.64      -14.34     20.80 o 
   8   6   2     1223.01     1413.55    101.19 o 
  -8   7   2      242.74      282.37     40.34 o 
  -7   7   2     1418.77     1418.37     95.72 o 
  -6   7   2       69.50      159.56     29.47 o 
  -5   7   2     3784.59     3611.62    125.18 o 
  -4   7   2      116.14      157.73     28.41 o 
  -3   7   2     1106.42     1012.86     59.90 o 
  -2   7   2     2184.35     1982.09    138.90 o 
  -1   7   2     1773.78     1767.91     85.63 o 
   0   7   2     2113.46     2120.40    114.84 o 
   1   7   2       18.36       36.94     18.28 o 
   2   7   2     4778.52     4911.44    153.25 o 
   3   7   2     2346.59     2101.22     91.42 o 
   4   7   2     2597.70     2590.01    103.78 o 
   5   7   2     1198.48     1132.28     87.01 o 
   6   7   2      225.40      236.85     44.25 o 
   7   7   2     1275.01     1310.28     95.22 o 
  -8   8   2      253.25      279.24     45.49 o 
  -7   8   2       77.79      116.42     26.97 o 
  -6   8   2     1501.23     1468.75     80.16 o 
  -5   8   2        3.96       35.16     26.98 o 
  -4   8   2     3495.70     3462.40    133.22 o 
  -3   8   2     1156.36     1120.80     66.71 o 
  -2   8   2     1903.38     1872.48     94.13 o 
  -1   8   2      987.29     1079.36     70.33 o 
   0   8   2     1169.49     1203.18    108.00 o 
   1   8   2     1935.25     1854.17     91.51 o 
   2   8   2       18.97        8.52     14.33 o 
   3   8   2     2252.79     2123.46    125.37 o 
   4   8   2      945.12      966.88     60.69 o 
   5   8   2     1396.17     1447.97     99.21 o 
   6   8   2      335.08      372.53     46.26 o 
  -6   9   2      449.83      452.26     41.04 o 
  -5   9   2     1295.90     1137.90     71.28 o 
  -4   9   2      188.15      247.81     39.40 o 
  -3   9   2     4512.09     4478.98    148.72 o 
  -2   9   2        6.17       17.88     14.54 o 
  -1   9   2     1096.03     1075.36     68.96 o 
   0   9   2     1212.48     1173.87     96.78 o 
   1   9   2     1831.46     1735.15    118.98 o 
   2   9   2     2927.26     2467.82    145.15 o 
   3   9   2      212.84      246.10     38.79 o 
   4   9   2     2012.00     2155.16    128.61 o 
   5   9   2      218.89      427.27     99.58 o 
  -5  10   2      815.70      779.18     55.69 o 
  -4  10   2     1456.81     1449.61     80.16 o 
  -3  10   2       57.57      107.99     24.97 o 
  -2  10   2     1794.46     1913.35    367.36 o 
  -1  10   2       10.04       39.86     56.55 o 
   0  10   2     1234.50     1171.35     96.94 o 
   1  10   2      694.19      795.30     74.93 o 
   2  10   2     1072.55     1170.19     93.13 o 
   3  10   2     1740.55     1810.74    121.51 o 
   4  10   2       59.10      119.51     40.41 o 
  -2  11   2      164.64      215.62     44.00 o 
  -1  11   2      626.27      644.23     67.20 o 
   0  11   2       52.58       69.31     25.61 o 
   1  11   2     1151.76     1038.45     89.99 o 
  -3 -11   3      399.11      426.62     58.10 o 
  -2 -11   3      886.32      923.69     98.59 o 
  -1 -11   3     1283.18     1386.76    112.22 o 
   0 -11   3        0.46       25.57     19.61 o 
   1 -11   3     2059.70     2034.46    138.15 o 
   2 -11   3      137.58      266.33     42.78 o 
   3 -11   3      553.64      577.62     61.13 o 
   4 -11   3      617.08      624.11     59.77 o 
  -5 -10   3      815.35      802.65     87.23 o 
  -4 -10   3        2.64       -8.02     17.69 o 
  -3 -10   3     1714.90     1645.70    119.88 o 
  -2 -10   3     1077.24     1048.99     95.46 o 
  -1 -10   3     1286.60     1321.04    109.32 o 
   0 -10   3     2104.95     1961.59    136.08 o 
   1 -10   3        2.36       47.92     24.86 o 
   2 -10   3     1592.54     1691.36    123.16 o 
   3 -10   3       31.91       59.19     22.96 o 
   4 -10   3     1896.49     1828.95    189.36 o 
   5 -10   3      564.11      638.78     70.46 o 
  -6  -9   3     1707.66     1686.78    111.12 o 
  -5  -9   3       40.12       47.34     16.92 o 
  -4  -9   3     1295.80     1256.68     75.03 o 
  -3  -9   3        1.10       17.09     17.90 o 
  -2  -9   3     3822.71     3630.63    181.79 o 
  -1  -9   3     1848.98     1800.66    200.02 o 
   0  -9   3     2589.82     2404.41    145.27 o 
   1  -9   3      940.95      919.97    124.13 o 
   2  -9   3       88.02       92.67     30.79 o 
   3  -9   3     2019.68     2072.15    132.87 o 
   4  -9   3      194.99      216.54     30.68 o 
   5  -9   3     2471.57     2474.83    106.84 o 
   6  -9   3      701.74      744.43     64.77 o 
   7  -9   3      226.01      303.90     32.56 o 
  -7  -8   3       94.65      165.33     39.49 o 
  -6  -8   3      861.60      855.99     75.43 o 
  -5  -8   3     2731.22     2699.42    114.41 o 
  -4  -8   3     1761.02     1760.43     88.17 o 
  -3  -8   3     2167.43     2099.98     95.98 o 
  -2  -8   3      376.35      396.98     45.35 o 
  -1  -8   3     4085.48     4073.75    145.74 o 
   0  -8   3      700.52      781.84     76.55 o 
   1  -8   3     2309.14     2369.58    135.44 o 
   2  -8   3     1258.97     1301.73     67.85 o 
   3  -8   3      377.24      348.94     38.15 o 
   4  -8   3     7270.51     6979.67    265.33 o 
   5  -8   3       68.65      117.68     43.48 o 
   6  -8   3     3243.18     3045.65    145.60 o 
   7  -8   3       62.25      117.85     34.17 o 
   8  -8   3      392.57      434.13     42.81 o 
  -8  -7   3      161.35      245.59     40.96 o 
  -7  -7   3     2397.36     2235.19    133.63 o 
  -6  -7   3        2.24       54.14     24.62 o 
  -5  -7   3     2261.99     2256.25    100.22 o 
  -4  -7   3     2200.47     2091.88     93.69 o 
  -3  -7   3     1016.61     1040.36     62.93 o 
  -2  -7   3     7680.19     7610.38    198.39 o 
  -1  -7   3      112.74      107.51     37.28 o 
   0  -7   3     3569.15     3613.06    122.75 o 
   1  -7   3      932.29      926.20     43.28 o 
   2  -7   3     2482.08     2481.04     90.82 o 
   3  -7   3     2835.98     2602.32    107.64 o 
   4  -7   3      453.88      446.15     39.50 o 
   5  -7   3     2252.85     2173.72     93.28 o 
   6  -7   3      189.10      235.36     41.05 o 
   7  -7   3     1770.21     1720.80    107.34 o 
   8  -7   3       72.95      127.79     42.98 o 
  -9  -6   3     1536.06     1345.31    100.84 o 
  -8  -6   3     1209.57     1176.49     91.42 o 
  -7  -6   3      171.28      286.22     52.23 o 
  -6  -6   3     2614.95     2547.14    136.03 o 
  -5  -6   3       11.31       38.50     17.97 o 
  -4  -6   3     1156.79     1136.91     65.53 o 
  -3  -6   3     4461.16     4478.73    151.19 o 
  -2  -6   3     5642.66     5244.32    151.24 o 
  -1  -6   3     7871.89     8068.89    188.93 o 
   0  -6   3     1781.14     1777.63     61.13 o 
   1  -6   3     2986.41     3024.43     76.79 o 
   2  -6   3      610.23      601.87     34.62 o 
   3  -6   3     6309.67     6198.97    186.55 o 
   4  -6   3     1254.09     1287.03     66.70 o 
   5  -6   3      891.85      806.21     53.26 o 
   6  -6   3     1843.87     1753.32    102.00 o 
   7  -6   3       84.84      139.07     77.27 o 
   8  -6   3     1601.37     1555.67    102.24 o 
   9  -6   3       86.34      134.67     29.44 o 
  -9  -5   3       54.18       79.12     23.37 o 
  -8  -5   3     1625.91     1511.46    106.26 o 
  -7  -5   3     2559.24     2398.07    130.91 o 
  -6  -5   3       22.76       47.38     22.59 o 
  -5  -5   3     4404.24     4213.25    125.86 o 
  -4  -5   3       33.16       21.24     19.22 o 
  -3  -5   3     7779.89     7357.20    176.80 o 
  -2  -5   3     3735.47     3570.76    114.06 o 
  -1  -5   3     7432.58     7730.59    119.10 o 
   0  -5   3     6555.65     6783.02    110.25 o 
   1  -5   3      345.44      312.65     23.64 o 
   2  -5   3     6187.17     6242.94    125.31 o 
   3  -5   3      695.55      744.10     36.81 o 
   4  -5   3    13434.00    13364.92    187.32 o 
   5  -5   3     3368.03     3241.84     84.92 o 
   6  -5   3      990.86      883.47     69.07 o 
   7  -5   3     1308.54     1167.88    111.78 o 
   8  -5   3       19.89       52.28     27.86 o 
   9  -5   3     1820.54     1695.51    178.11 o 
 -10  -4   3       41.66       75.89     61.65 o 
  -9  -4   3     2838.58     2482.51    140.67 o 
  -8  -4   3      214.93      210.00     49.59 o 
  -7  -4   3     3605.82     3409.59    154.54 o 
  -6  -4   3     1493.65     1416.69     92.33 o 
  -5  -4   3     1473.10     1418.23     66.29 o 
  -4  -4   3    10787.13    11054.48    150.12 o 
  -3  -4   3     2343.79     2297.80     86.17 o 
  -2  -4   3    15547.83    16252.45    346.85 o 
  -1  -4   3     1591.77     1476.86     62.34 o 
   0  -4   3     1874.77     1745.03     46.00 o 
   1  -4   3     8760.94     9177.90    128.61 o 
   2  -4   3     3280.80     3314.79     72.12 o 
   3  -4   3    12189.54    12469.38    165.66 o 
   4  -4   3       23.73       20.96      9.71 o 
   5  -4   3     9751.17     9578.69    253.82 o 
   6  -4   3      983.39      992.06     55.20 o 
   7  -4   3     1514.29     1376.29     69.77 o 
   8  -4   3      419.07      508.58     54.86 o 
   9  -4   3      148.13      194.93     28.69 o 
  10  -4   3     2092.39     1951.97    117.55 o 
 -10  -3   3      905.53     1066.15     84.45 o 
  -9  -3   3      144.93      146.96     32.23 o 
  -8  -3   3     5099.13     4781.11    187.92 o 
  -7  -3   3      707.86      775.55     69.99 o 
  -6  -3   3     1435.70     1365.94     50.57 o 
  -5  -3   3     2793.99     2659.92     67.78 o 
  -4  -3   3     2857.81     2999.80     68.81 o 
  -3  -3   3    24367.59    25957.29    305.88 o 
  -2  -3   3     3252.15     3092.92     87.23 o 
  -1  -3   3     6678.46     7113.60    134.70 o 
   0  -3   3      706.85      665.15     25.45 o 
   1  -3   3      610.97      596.60     25.90 o 
   2  -3   3     3314.39     3218.34     65.47 o 
   3  -3   3     6153.23     6054.28    100.35 o 
   4  -3   3     8245.54     8336.79    129.64 o 
   5  -3   3      549.16      562.70     35.42 o 
   6  -3   3     4405.33     4244.61    118.89 o 
   7  -3   3       99.55      108.88     23.07 o 
   8  -3   3     1791.63     1603.45     78.66 o 
   9  -3   3      643.25      639.41     45.80 o 
  10  -3   3      264.45      354.56     39.51 o 
 -10  -2   3     2184.60     2017.13    121.28 o 
  -9  -2   3      955.63      937.54     77.44 o 
  -8  -2   3      632.64      540.55     41.47 o 
  -7  -2   3     2077.51     2014.95     82.03 o 
  -6  -2   3       66.07       93.81     16.11 o 
  -5  -2   3     7061.75     7262.99    118.64 o 
  -4  -2   3      659.75      685.59     31.13 o 
  -3  -2   3     6552.76     7065.78    169.58 o 
  -2  -2   3    21297.25    22843.62    469.64 o 
  -1  -2   3     2514.02     2589.84     66.73 o 
   0  -2   3     1244.31     1235.44     39.41 o 
   1  -2   3     1046.98     1082.84     31.93 o 
   2  -2   3    13190.00    14158.13    157.57 o 
   3  -2   3     9048.22     9009.49    122.36 o 
   4  -2   3     8262.27     8234.58    162.58 o 
   5  -2   3     9525.51     9220.54    178.38 o 
   6  -2   3       83.76       99.02     32.85 o 
   7  -2   3     1697.50     1732.86     78.35 o 
   8  -2   3       15.93       35.86     14.72 o 
   9  -2   3     2052.89     2075.96     94.72 o 
  10  -2   3      735.25      796.48     53.01 o 
 -10  -1   3      377.19      430.00     48.16 o 
  -9  -1   3     2143.33     1960.30    122.24 o 
  -8  -1   3      595.87      597.72     44.28 o 
  -7  -1   3      433.45      415.13     38.64 o 
  -6  -1   3     4136.44     4069.03     88.48 o 
  -5  -1   3      112.48      137.87     16.18 o 
  -4  -1   3    21216.70    21796.22    241.41 o 
  -3  -1   3     8033.40     8866.99    125.89 o 
  -2  -1   3     5938.25     6293.19     91.82 o 
  -1  -1   3     7342.07     7697.35    106.25 o 
   0  -1   3      265.72      245.73     13.78 o 
   1  -1   3    27348.01    29686.23    263.29 o 
   2  -1   3      541.24      655.16     30.43 o 
   3  -1   3    12025.38    12151.21    144.05 o 
   4  -1   3    10504.60    10377.32    136.29 o 
   5  -1   3     4927.28     4591.33    120.59 o 
   6  -1   3     1472.64     1427.08    102.15 o 
   7  -1   3      165.75      191.89     30.48 o 
   8  -1   3     1519.88     1630.84     80.22 o 
   9  -1   3      830.14      851.03     56.64 o 
  10  -1   3     2026.26     2177.43    100.16 o 
 -10   0   3     2066.65     2148.34     94.55 o 
  -9   0   3      581.85      649.92     47.02 o 
  -8   0   3     2800.21     2789.93    101.03 o 
  -7   0   3      765.65      740.91     49.29 o 
  -6   0   3     1557.70     1491.51     65.52 o 
  -5   0   3     6388.21     6354.61    109.12 o 
  -4   0   3      277.07      333.06     21.84 o 
  -3   0   3    21197.72    22982.23    234.97 o 
  -2   0   3      863.00      978.91     29.44 o 
  -1   0   3      217.34      300.26     24.04 o 
   0   0   3    16405.56    16811.36    200.23 o 
   1   0   3    22905.59    23952.59    218.74 o 
   2   0   3    24249.56    25240.81    405.43 o 
   3   0   3       64.51       71.74     10.35 o 
   4   0   3     8069.70     8325.09    128.84 o 
   5   0   3      949.68      876.01     52.58 o 
   6   0   3     3823.53     3187.86    222.08 o 
   7   0   3     1109.03     1024.69     61.01 o 
   8   0   3       46.56       53.54     17.17 o 
   9   0   3     3821.89     3544.67    131.21 o 
  10   0   3      109.13      210.46     41.18 o 
 -10   1   3      422.95      480.19     46.43 o 
  -9   1   3     1425.65     1460.33     78.39 o 
  -8   1   3      603.47      677.38     46.05 o 
  -7   1   3     2467.03     2314.57     85.28 o 
  -6   1   3     1971.59     2036.68     61.85 o 
  -5   1   3     2210.24     2250.50     60.10 o 
  -4   1   3    15310.70    17020.85    191.33 o 
  -3   1   3     1257.07     1518.06     42.39 o 
  -2   1   3    17602.71    18945.49    188.95 o 
  -1   1   3     2275.04     2131.42     42.35 o 
   0   1   3     1318.46     1447.96     43.11 o 
   1   1   3      346.87      508.25     21.72 o 
   2   1   3     6813.43     6952.25     99.99 o 
   3   1   3    27323.01    28494.45    285.90 o 
   4   1   3       55.50       42.70      9.10 o 
   5   1   3     5184.94     5153.59    131.07 o 
   6   1   3      433.13      443.37     39.42 o 
   7   1   3     3322.88     3231.29    115.51 o 
   8   1   3     1486.58     1454.52     78.36 o 
   9   1   3      640.27      719.85     53.08 o 
  10   1   3     1154.83     1272.82     73.88 o 
 -10   2   3      917.91      918.63     72.95 o 
  -9   2   3      539.47      555.27     55.17 o 
  -8   2   3     2043.75     1952.89    105.72 o 
  -7   2   3      124.60      163.45     27.89 o 
  -6   2   3     5141.21     4895.67    208.46 o 
  -5   2   3     1916.06     1969.37     57.19 o 
  -4   2   3    12786.70    13476.42    164.13 o 
  -3   2   3     4160.85     4304.35     78.37 o 
  -2   2   3      915.36     1021.30     47.44 o 
  -1   2   3     9719.00     9907.53    118.96 o 
   0   2   3      147.97      154.69     15.01 o 
   1   2   3      766.72      701.25     29.77 o 
   2   2   3     4243.39     4373.15     82.91 o 
   3   2   3     4710.27     4645.50     89.52 o 
   4   2   3    11763.44    11848.75    165.35 o 
   5   2   3     1565.43     1496.77     71.52 o 
   6   2   3     1166.64     1013.99     60.97 o 
   7   2   3      226.58      240.86     37.40 o 
   8   2   3     2116.53     2051.54     95.73 o 
   9   2   3     1411.10     1409.49     78.50 o 
  10   2   3      235.90      323.15     35.42 o 
 -10   3   3     1584.40     1670.63    104.75 o 
  -9   3   3     1569.16     1435.19    207.98 o 
  -8   3   3      426.78      462.80     78.35 o 
  -7   3   3      735.88      795.38     62.96 o 
  -6   3   3      304.75      337.17     32.88 o 
  -5   3   3     7806.10     7719.74    134.64 o 
  -4   3   3     2606.02     2603.39     60.45 o 
  -3   3   3     4923.55     4835.59     78.85 o 
  -2   3   3     8203.13     8913.53    115.56 o 
  -1   3   3       13.97       43.04      9.63 o 
   0   3   3     6825.04     6998.18    109.01 o 
   1   3   3       41.17       41.03     12.06 o 
   2   3   3     7149.57     6993.59    119.45 o 
   3   3   3     3682.90     3514.65     83.51 o 
   4   3   3     4801.11     4852.31    103.10 o 
   5   3   3     3891.58     3660.23    117.29 o 
   6   3   3      473.55      455.49     39.79 o 
   7   3   3     1238.32     1284.13     72.72 o 
   8   3   3      158.86      204.44     33.63 o 
   9   3   3     2682.62     2770.14    116.71 o 
 -10   4   3      129.70      169.34     42.92 o 
  -9   4   3      873.75      882.33     80.27 o 
  -8   4   3     1350.08     1316.94     94.49 o 
  -7   4   3     1131.14     1016.30     74.43 o 
  -6   4   3     2336.76     2274.26     87.04 o 
  -5   4   3      167.25      197.60     31.46 o 
  -4   4   3    11668.03    11923.44    204.43 o 
  -3   4   3     3175.07     3281.66     93.10 o 
  -2   4   3     3803.29     3698.42    121.90 o 
  -1   4   3     1155.97     1209.72     38.52 o 
   0   4   3      295.93      306.03     23.76 o 
   1   4   3    13631.98    13594.71    187.60 o 
   2   4   3       36.61       72.94     16.61 o 
   3   4   3    11977.45    12260.95    185.92 o 
   4   4   3     2660.04     2788.39     82.18 o 
   5   4   3      471.18      470.04     45.19 o 
   6   4   3     2460.18     2400.95    100.86 o 
   7   4   3      349.31      403.16     39.29 o 
   8   4   3     1971.91     1942.92     93.64 o 
   9   4   3       73.86      190.32     35.24 o 
  -9   5   3      129.01      226.02     52.38 o 
  -8   5   3     1055.61      942.84     74.94 o 
  -7   5   3      494.86      514.63     52.46 o 
  -6   5   3     2355.25     2265.02     93.23 o 
  -5   5   3     4826.75     4894.97    133.87 o 
  -4   5   3      160.80      223.91     31.71 o 
  -3   5   3     8804.45     8695.95    173.81 o 
  -2   5   3     1168.63     1112.81     56.92 o 
  -1   5   3     4315.22     4465.31     94.13 o 
   0   5   3     1731.04     1779.61     59.62 o 
   1   5   3     2311.01     2408.87     74.18 o 
   2   5   3    10509.91    10395.47    173.02 o 
   3   5   3      811.35      828.03     47.18 o 
   4   5   3     4982.66     4860.92    118.25 o 
   5   5   3       48.22       76.07     21.58 o 
   6   5   3      905.52      928.43     59.31 o 
   7   5   3     1837.62     1798.79    114.18 o 
   8   5   3      709.98      835.60     70.26 o 
   9   5   3     1203.48     1227.10     87.84 o 
  -9   6   3      998.75      966.54     76.06 o 
  -8   6   3       10.32       12.57     14.52 o 
  -7   6   3      894.56      783.82     85.00 o 
  -6   6   3     1621.85     1535.16     77.79 o 
  -5   6   3     4680.77     4559.65    136.59 o 
  -4   6   3     4276.32     4037.86    123.26 o 
  -3   6   3      232.19      241.20     31.26 o 
  -2   6   3     2086.05     2000.20     81.88 o 
  -1   6   3        2.30       18.24     11.47 o 
   0   6   3     5497.63     5357.58    148.93 o 
   1   6   3     2233.37     2178.04     76.79 o 
   2   6   3      960.85      841.02     47.83 o 
   3   6   3     6353.45     6389.24    141.53 o 
   4   6   3      606.96      679.73     43.25 o 
   5   6   3     1450.15     1558.42     89.14 o 
   6   6   3        4.55       35.78     19.92 o 
   7   6   3     1243.08     1245.29     92.62 o 
   8   6   3     1164.00     1275.43     95.58 o 
  -8   7   3     1023.96     1183.44     94.58 o 
  -7   7   3       12.07       40.77     25.72 o 
  -6   7   3     2583.08     2321.88    101.32 o 
  -5   7   3      853.87      871.48     57.64 o 
  -4   7   3     3811.13     3708.60    125.67 o 
  -3   7   3     1805.05     1755.44     81.73 o 
  -2   7   3      368.21      349.16     39.76 o 
  -1   7   3     1418.18     1355.19     75.56 o 
   0   7   3       20.67       33.66     15.33 o 
   1   7   3     6986.60     6807.44    180.84 o 
   2   7   3     2161.05     2063.90     78.14 o 
   3   7   3      897.60      922.32     49.53 o 
   4   7   3     1145.79     1231.23     69.05 o 
   5   7   3       97.90       72.59     47.13 o 
   6   7   3     2647.49     2730.09    199.41 o 
   7   7   3        1.59       74.22     32.68 o 
  -7   8   3     1276.46     1142.69     85.11 o 
  -6   8   3        2.45       30.49     12.77 o 
  -5   8   3     2618.79     2438.31    128.58 o 
  -4   8   3      807.51      680.23     52.71 o 
  -3   8   3     3314.65     2974.89    115.30 o 
  -2   8   3     2583.74     2516.47    150.27 o 
  -1   8   3      328.62      350.20     42.24 o 
   0   8   3     1763.99     1647.53     86.53 o 
   1   8   3      143.00      166.40     25.09 o 
   2   8   3     3014.73     3020.27    154.01 o 
   3   8   3      429.02      471.81     53.21 o 
   4   8   3      240.97      222.81     25.61 o 
   5   8   3     1489.50     1627.55    106.43 o 
   6   8   3      241.51      238.97     33.18 o 
  -6   9   3     1172.16     1230.99     72.99 o 
  -5   9   3      298.82      365.67     32.99 o 
  -4   9   3     1070.95     1028.10     65.51 o 
  -3   9   3       88.11      104.78     23.25 o 
  -2   9   3     2349.01     2402.56    113.79 o 
  -1   9   3     1400.00     1387.49     81.58 o 
   0   9   3      808.01      893.73     60.21 o 
   1   9   3     3186.80     3024.59    329.20 o 
   2   9   3      137.59      188.33     38.59 o 
   3   9   3     3217.93     3161.91    163.61 o 
   4   9   3        3.66       36.89     16.32 o 
   5   9   3      981.89      818.16    105.98 o 
  -4  10   3      275.51      340.23     33.70 o 
  -3  10   3     1031.55     1078.25     70.34 o 
  -2  10   3       14.03       80.92     16.48 o 
  -1  10   3     1723.46     1782.39    122.18 o 
   0  10   3     1150.03     1231.89    100.40 o 
   1  10   3     1260.29     1377.31    142.66 o 
   2  10   3     1223.95     1265.21     98.51 o 
   3  10   3        2.70       73.34     35.91 o 
  -3 -11   4      327.50      416.02     47.95 o 
  -2 -11   4     2253.44     2231.09    147.49 o 
  -1 -11   4       13.82       -6.08     21.92 o 
   0 -11   4     1016.80      986.67     91.92 o 
   1 -11   4      184.17      275.98     43.33 o 
   2 -11   4      680.85      760.72     75.68 o 
   3 -11   4      977.39     1135.31     95.15 o 
  -5 -10   4       88.54      146.84     25.13 o 
  -4 -10   4     1729.02     1668.78     88.93 o 
  -3 -10   4      245.14      270.96     46.41 o 
  -2 -10   4      978.67     1039.76    129.02 o 
  -1 -10   4     2674.35     2643.54    161.70 o 
   0 -10   4       57.62      129.32     34.93 o 
   1 -10   4     1827.14     1896.73    131.62 o 
   2 -10   4       30.21       53.58     20.79 o 
   3 -10   4     1414.35     1394.59    107.55 o 
   4 -10   4     1159.24     1279.85     98.66 o 
   5 -10   4      805.02     1002.24     78.69 o 
  -6  -9   4       43.45      125.04     71.72 o 
  -5  -9   4     1472.65     1339.15     78.37 o 
  -4  -9   4      168.43      217.36     42.25 o 
  -3  -9   4     4692.69     4702.74    196.76 o 
  -2  -9   4     1043.41     1113.88     70.08 o 
  -1  -9   4      874.07      782.75     80.33 o 
   0  -9   4     3699.87     3313.42    173.70 o 
   1  -9   4        9.98       56.06     25.74 o 
   2  -9   4     2239.00     2057.27    132.89 o 
   3  -9   4       92.76      133.80     57.27 o 
   4  -9   4     2390.68     2540.53    216.36 o 
   5  -9   4     1668.20     1831.74     88.72 o 
   6  -9   4      367.08      411.00     41.13 o 
   7  -9   4      550.18      583.10     52.22 o 
  -7  -8   4      648.65      706.83     64.69 o 
  -6  -8   4      459.52      485.47     58.56 o 
  -5  -8   4      742.64      778.56     57.32 o 
  -4  -8   4     5625.24     5333.82    256.86 o 
  -3  -8   4        8.91       21.96     18.05 o 
  -2  -8   4     5653.53     5571.32    223.23 o 
  -1  -8   4      131.99      183.24     38.58 o 
   0  -8   4     1382.30     1385.19     79.29 o 
   1  -8   4      873.88      789.69     77.76 o 
   2  -8   4     1200.40     1227.25     97.12 o 
   3  -8   4     5581.03     5556.84    216.53 o 
   4  -8   4       23.64       25.08     17.63 o 
   5  -8   4     2716.83     2850.33    112.83 o 
   6  -8   4      818.27      934.92     73.22 o 
   7  -8   4      649.08      808.32    126.54 o 
  -8  -7   4     1298.85     1350.15     99.06 o 
  -7  -7   4      377.90      472.65     86.76 o 
  -6  -7   4     1476.64     1389.62    101.20 o 
  -5  -7   4     1014.36     1026.19     70.93 o 
  -4  -7   4     5450.54     5151.65    154.37 o 
  -3  -7   4     4140.38     3916.60    141.09 o 
  -2  -7   4      101.50      130.91     30.36 o 
  -1  -7   4     6049.69     5903.38    167.50 o 
   0  -7   4      150.70      159.77     31.84 o 
   1  -7   4     2365.79     2288.66     94.47 o 
   2  -7   4     3943.84     4218.06    121.66 o 
   3  -7   4      454.40      513.00     42.69 o 
   4  -7   4     6804.98     6686.21    169.70 o 
   5  -7   4        8.22       34.56     17.66 o 
   6  -7   4     1543.76     1578.97    110.45 o 
   7  -7   4      817.16      825.23     69.20 o 
   8  -7   4      879.33      956.73     77.31 o 
  -9  -6   4     1416.97     1414.99    103.08 o 
  -8  -6   4      491.81      550.38     57.90 o 
  -7  -6   4      819.91      818.24     75.07 o 
  -6  -6   4      243.38      229.24     33.40 o 
  -5  -6   4     2873.76     2752.46    106.70 o 
  -4  -6   4      628.98      535.07     47.18 o 
  -3  -6   4     2639.23     2529.95    107.37 o 
  -2  -6   4     6376.66     6214.74    167.05 o 
  -1  -6   4        2.17       10.80     13.95 o 
   0  -6   4     5174.51     4997.60     97.89 o 
   1  -6   4       21.34       42.82     11.95 o 
   2  -6   4     5614.44     5645.71    114.58 o 
   3  -6   4     2878.41     2820.54    101.61 o 
   4  -6   4      940.09      872.03     54.98 o 
   5  -6   4     1942.03     1990.45    111.70 o 
   6  -6   4      211.83      250.80     39.56 o 
   7  -6   4     1204.62     1072.01     81.74 o 
   8  -6   4      289.30      351.88     42.51 o 
   9  -6   4      841.15      950.21     76.19 o 
  -9  -5   4      793.44      849.13     78.95 o 
  -8  -5   4     1722.85     1675.37    112.75 o 
  -7  -5   4      282.08      396.20     54.45 o 
  -6  -5   4     3240.20     3093.81    111.20 o 
  -5  -5   4      320.22      300.84     39.99 o 
  -4  -5   4     5846.70     5088.54    250.67 o 
  -3  -5   4     3439.46     3406.22    116.07 o 
  -2  -5   4     3466.18     3128.91    106.71 o 
  -1  -5   4     1847.56     1870.64     78.66 o 
   0  -5   4      233.66      254.99     20.06 o 
   1  -5   4     9510.57     9429.09    143.61 o 
   2  -5   4      272.58      274.98     24.06 o 
   3  -5   4    13235.41    13665.26    189.60 o 
   4  -5   4     3080.46     3093.78     82.82 o 
   5  -5   4     1536.86     1516.11     58.38 o 
   6  -5   4     1996.90     1768.20    100.19 o 
   7  -5   4      501.89      492.80     52.38 o 
   8  -5   4     1385.05     1337.18     92.03 o 
   9  -5   4      564.56      531.94     50.17 o 
 -10  -4   4     1830.25     1732.84    169.95 o 
  -9  -4   4       51.09       69.71     24.33 o 
  -8  -4   4      697.55      779.54     72.61 o 
  -7  -4   4     2444.51     2279.74    126.04 o 
  -6  -4   4     1474.66     1333.73     68.11 o 
  -5  -4   4     3193.44     3097.33    102.17 o 
  -4  -4   4      934.61      885.24     62.38 o 
  -3  -4   4    14269.25    14535.50    248.86 o 
  -2  -4   4     2295.11     2094.82     79.69 o 
  -1  -4   4     9053.95     9306.81    174.74 o 
   0  -4   4     2801.13     2873.08     63.56 o 
   1  -4   4       17.42       30.72      9.82 o 
   2  -4   4    11405.69    11807.01    159.94 o 
   3  -4   4       16.79       20.93      9.79 o 
   4  -4   4    12442.92    12279.08    206.14 o 
   5  -4   4      511.04      464.68     31.04 o 
   6  -4   4     1102.86     1036.76     57.51 o 
   7  -4   4     2618.59     2572.32     97.68 o 
   8  -4   4      360.77      392.61     44.09 o 
   9  -4   4     2072.71     1980.44    115.78 o 
  10  -4   4       67.69       92.05     29.44 o 
 -10  -3   4      274.53      394.39     94.13 o 
  -9  -3   4     2206.02     2172.75    126.67 o 
  -8  -3   4      644.86      618.48     63.43 o 
  -7  -3   4     1215.34     1187.09     87.03 o 
  -6  -3   4     4278.82     4282.26    118.93 o 
  -5  -3   4     4652.66     4372.69     89.14 o 
  -4  -3   4    10108.04     9972.01    142.59 o 
  -3  -3   4     1493.31     1586.47     56.45 o 
  -2  -3   4    17482.29    18500.69    263.28 o 
  -1  -3   4     1412.19     1400.05     56.00 o 
   0  -3   4     2685.86     2565.73     56.98 o 
   1  -3   4     2825.53     2810.73     62.13 o 
   2  -3   4      437.93      402.53     28.75 o 
   3  -3   4    15052.78    15000.22    184.25 o 
   4  -3   4       46.68       61.30     14.43 o 
   5  -3   4     3226.78     3013.77     77.75 o 
   6  -3   4      296.59      325.15     33.80 o 
   7  -3   4      859.42      865.61     54.57 o 
   8  -3   4     2025.79     2032.50    103.53 o 
   9  -3   4      587.97      698.31     48.56 o 
  10  -3   4     1611.74     1589.02    102.84 o 
 -10  -2   4     1619.61     1607.14    171.33 o 
  -9  -2   4      223.44      253.57     47.77 o 
  -8  -2   4     1560.54     1664.67    103.00 o 
  -7  -2   4      166.73      183.67     31.81 o 
  -6  -2   4     1270.68     1150.59     46.85 o 
  -5  -2   4     3402.30     3299.01     79.66 o 
  -4  -2   4     2589.06     2450.09     61.83 o 
  -3  -2   4     9163.29     9703.63    172.78 o 
  -2  -2   4      475.30      571.75     26.02 o 
  -1  -2   4     4871.52     4735.37     78.66 o 
   0  -2   4       15.53       36.58      8.26 o 
   1  -2   4    21844.71    22735.82    226.18 o 
   2  -2   4     1768.88     1607.85     44.21 o 
   3  -2   4     4677.83     4861.39     86.58 o 
   4  -2   4     4126.09     4037.23     95.74 o 
   5  -2   4       92.03      137.75     26.50 o 
   6  -2   4     2903.90     2599.62     93.58 o 
   7  -2   4       48.65       92.83     21.60 o 
   8  -2   4     1796.98     1640.12     80.75 o 
   9  -2   4     2598.89     2384.15    103.08 o 
  10  -2   4      418.21      548.28     41.29 o 
 -10  -1   4     1268.91     1228.58     85.33 o 
  -9  -1   4     2205.96     2134.08     90.29 o 
  -8  -1   4      129.96      158.56     25.04 o 
  -7  -1   4     2615.32     2533.44     90.43 o 
  -6  -1   4      340.15      388.23     28.03 o 
  -5  -1   4    10524.11    11287.88    166.39 o 
  -4  -1   4     5949.66     6230.35    107.37 o 
  -3  -1   4     8677.37     9085.77    134.32 o 
  -2  -1   4     2525.13     2498.65     56.75 o 
  -1  -1   4      111.97      164.49     13.05 o 
   0  -1   4       99.94      157.02     12.01 o 
   1  -1   4    10847.94    11874.10    133.29 o 
   2  -1   4    24994.22    26474.79    320.17 o 
   3  -1   4     6453.81     6667.01    101.50 o 
   4  -1   4     2550.25     2436.84     58.07 o 
   5  -1   4     3630.06     3509.98    101.98 o 
   6  -1   4      272.94      276.60     38.65 o 
   7  -1   4     4392.42     4133.50    127.45 o 
   8  -1   4       88.04      119.33     23.39 o 
   9  -1   4     1445.03     1574.20     82.86 o 
  10  -1   4     1038.66     1082.17     64.44 o 
 -10   0   4      142.36      108.77     18.54 o 
  -9   0   4     1407.91     1313.06     68.46 o 
  -8   0   4     3305.90     3316.17    109.71 o 
  -7   0   4      947.15      850.19     58.60 o 
  -6   0   4     6024.91     5844.40    113.75 o 
  -5   0   4     1058.26     1095.05     48.50 o 
  -4   0   4    11069.87    11821.51    161.10 o 
  -3   0   4     4788.70     5084.68     87.34 o 
  -2   0   4     1525.69     1651.72     41.37 o 
  -1   0   4     2179.35     2070.32     45.39 o 
   0   0   4       78.56       59.23     12.80 o 
   1   0   4    39333.75    42387.99    736.74 o 
   2   0   4     1104.27     1214.80     35.90 o 
   3   0   4    14322.66    14756.12    175.40 o 
   4   0   4      606.47      671.79     29.65 o 
   5   0   4     1167.18     1123.66     58.31 o 
   6   0   4      639.68      595.40     44.88 o 
   7   0   4      280.36      344.12     38.48 o 
   8   0   4     5178.48     4879.74    150.76 o 
   9   0   4      177.03      210.55     55.62 o 
  10   0   4      931.16      895.01     63.96 o 
 -10   1   4     2000.48     2096.15    112.43 o 
  -9   1   4        2.04       38.94     13.17 o 
  -8   1   4     2383.42     2327.85     89.44 o 
  -7   1   4     1873.65     1902.30     91.62 o 
  -6   1   4      368.45      410.04     28.47 o 
  -5   1   4    16244.16    16881.42    205.21 o 
  -4   1   4      220.57      214.85     19.71 o 
  -3   1   4    10066.65    11318.56    143.48 o 
  -2   1   4      633.71      637.16     27.67 o 
  -1   1   4     7305.39     7364.57    182.25 o 
   0   1   4    15192.35    16405.94    215.09 o 
   1   1   4    16066.12    17183.74    291.49 o 
   2   1   4    12710.39    13149.41    159.28 o 
   3   1   4     1188.82     1172.85     41.01 o 
   4   1   4     5279.91     5126.29     96.48 o 
   5   1   4       43.38       54.33     18.41 o 
   6   1   4     2983.83     2866.87    103.86 o 
   7   1   4     1925.86     1822.79     85.49 o 
   8   1   4      216.09      246.30     35.95 o 
   9   1   4     3076.27     2919.00    119.27 o 
  10   1   4        1.09       13.25     14.20 o 
 -10   2   4      149.02      186.10     27.79 o 
  -9   2   4     1326.24     1289.15     87.90 o 
  -8   2   4       11.48       33.65     14.43 o 
  -7   2   4     2670.00     2648.92     90.81 o 
  -6   2   4     1651.14     1488.81     54.62 o 
  -5   2   4     4258.70     4483.93     91.67 o 
  -4   2   4    11854.12    12341.54    167.32 o 
  -3   2   4     5627.55     5999.89     98.71 o 
  -2   2   4     4223.01     4683.37    119.69 o 
  -1   2   4     1369.31     1412.42     40.12 o 
   0   2   4     5339.90     5575.12     99.33 o 
   1   2   4    11319.22    11293.65    148.33 o 
   2   2   4     3356.06     3132.48     71.94 o 
   3   2   4     7591.88     7976.19    129.20 o 
   4   2   4       88.63      105.36     18.26 o 
   5   2   4     4563.42     4636.02    131.27 o 
   6   2   4      316.59      332.59     38.54 o 
   7   2   4     2674.32     2627.97    107.04 o 
   8   2   4     1395.14     1350.46     75.52 o 
   9   2   4       52.68      126.56     28.59 o 
 -10   3   4      731.30      862.50     69.06 o 
  -9   3   4      115.47      168.22     26.96 o 
  -8   3   4     2369.76     2108.81    111.94 o 
  -7   3   4       35.95       45.10     20.08 o 
  -6   3   4     4725.60     4671.22    125.02 o 
  -5   3   4     1556.73     1568.60     93.16 o 
  -4   3   4     4480.59     4654.83     87.91 o 
  -3   3   4     3629.89     3435.76     72.88 o 
  -2   3   4     2439.75     2403.99     55.79 o 
  -1   3   4     7408.40     7625.99    152.71 o 
   0   3   4      257.37      265.26     21.22 o 
   1   3   4    10649.17    10621.69    154.31 o 
   2   3   4     3317.79     3140.77     78.95 o 
   3   3   4     3294.77     3210.32     82.51 o 
   4   3   4      905.58      846.90     42.64 o 
   5   3   4       10.25       18.17     26.19 o 
   6   3   4     3367.24     3240.45    117.61 o 
   7   3   4      297.53      344.06     37.66 o 
   8   3   4     2783.81     2758.43    116.64 o 
   9   3   4      783.24      841.92     55.82 o 
 -10   4   4     1133.70     1142.08     92.87 o 
  -9   4   4      481.94      518.22     71.34 o 
  -8   4   4      220.82      245.57     46.86 o 
  -7   4   4     3629.30     3444.81    143.87 o 
  -6   4   4        0.41       17.46     25.73 o 
  -5   4   4     7834.86     7307.77    198.90 o 
  -4   4   4      299.21      340.93     34.45 o 
  -3   4   4      913.05      916.04     49.53 o 
  -2   4   4     5200.46     5127.53     88.00 o 
  -1   4   4     1843.78     1884.08     53.77 o 
   0   4   4    13719.30    14111.84    189.90 o 
   1   4   4       16.73       28.04     11.75 o 
   2   4   4     8990.16     9243.48    158.13 o 
   3   4   4     3753.98     3823.87     97.98 o 
   4   4   4     3608.37     3504.66     95.76 o 
   5   4   4     1349.30     1432.76     76.30 o 
   6   4   4       79.18      105.64     25.74 o 
   7   4   4     3536.21     3767.67    136.53 o 
   8   4   4      538.99      629.70     47.76 o 
   9   4   4     1570.28     1627.10    104.65 o 
  -9   5   4      827.45      953.85     98.07 o 
  -8   5   4      340.56      418.49     45.21 o 
  -7   5   4     1629.57     1684.34     79.63 o 
  -6   5   4     4118.65     4076.71    127.36 o 
  -5   5   4      300.29      381.05     35.11 o 
  -4   5   4     6599.50     6486.06    153.58 o 
  -3   5   4      416.36      395.10     40.51 o 
  -2   5   4      818.48      833.44     54.50 o 
  -1   5   4     4289.97     4202.13    124.25 o 
   0   5   4     3514.51     3551.34     89.25 o 
   1   5   4    10872.16    10804.85    234.32 o 
   2   5   4       36.99       54.23     16.79 o 
   3   5   4     4372.14     4248.30    110.28 o 
   4   5   4      724.17      739.19     45.67 o 
   5   5   4     2523.86     2425.28    102.18 o 
   6   5   4      582.23      649.89     78.77 o 
   7   5   4      419.47      542.04     65.00 o 
   8   5   4     2216.00     2301.94    131.86 o 
  -9   6   4       87.91      145.77     52.54 o 
  -8   6   4     1467.92     1505.52     98.35 o 
  -7   6   4      469.66      501.58     39.99 o 
  -6   6   4     2110.44     1852.21     86.59 o 
  -5   6   4     4881.83     4395.07    135.76 o 
  -4   6   4      609.52      553.12     43.84 o 
  -3   6   4     2572.50     2446.94     93.31 o 
  -2   6   4      113.78      143.33     30.44 o 
  -1   6   4     2360.26     2273.98     96.95 o 
   0   6   4     3061.06     2961.62    111.04 o 
   1   6   4     1612.89     1507.24     63.16 o 
   2   6   4     7346.07     7006.97    149.43 o 
   3   6   4        2.60       24.55     13.83 o 
   4   6   4     1778.38     1713.04     69.83 o 
   5   6   4       20.22       21.34     13.92 o 
   6   6   4     2265.09     2376.92    137.16 o 
   7   6   4      753.14      833.63     72.38 o 
   8   6   4      335.96      452.90     63.70 o 
  -8   7   4        0.03        4.12     15.47 o 
  -7   7   4     1779.87     1814.58     89.26 o 
  -6   7   4      402.54      380.46     47.03 o 
  -5   7   4     1606.73     1531.53     79.88 o 
  -4   7   4      814.51      888.51     58.49 o 
  -3   7   4       82.83      102.43     30.15 o 
  -2   7   4     3821.33     3919.96    137.10 o 
  -1   7   4      493.56      506.28     45.12 o 
   0   7   4     5617.38     5336.29    160.58 o 
   1   7   4     1580.30     1642.07     83.71 o 
   2   7   4     2563.47     2515.69    105.09 o 
   3   7   4     1706.86     1589.05     66.97 o 
   4   7   4      735.11      822.00     45.08 o 
   5   7   4      534.06      608.25     78.39 o 
   6   7   4      516.60      642.64     62.21 o 
   7   7   4     1814.02     2056.16    137.22 o 
  -7   8   4        4.04       49.48     22.68 o 
  -6   8   4     2306.27     2201.79    102.81 o 
  -5   8   4      592.81      518.96     44.68 o 
  -4   8   4      853.64      904.93     62.07 o 
  -3   8   4     1543.39     1492.21     86.69 o 
  -2   8   4      620.14      604.47     51.19 o 
  -1   8   4     3927.88     3736.41    140.39 o 
   0   8   4        1.25       21.70     13.82 o 
   1   8   4     2353.78     2360.81    105.93 o 
   2   8   4     1158.34     1151.56     70.09 o 
   3   8   4      540.59      616.92     61.28 o 
   4   8   4     1281.36     1360.07     93.06 o 
   5   8   4       71.61      209.75     54.55 o 
   6   8   4     1804.52     2067.06    325.59 o 
  -6   9   4       22.54       58.17     23.37 o 
  -5   9   4     1216.41     1070.00     67.07 o 
  -4   9   4       41.74       47.31     34.48 o 
  -3   9   4      760.19      748.94     59.15 o 
  -2   9   4      358.25      422.82     40.27 o 
  -1   9   4      339.62      378.06     49.04 o 
   0   9   4     3267.02     3156.94    131.56 o 
   1   9   4       19.04      -17.62     34.53 o 
   2   9   4     1634.11     1597.64    113.00 o 
   3   9   4        5.98      -18.67     46.88 o 
   4   9   4      879.30      827.59    104.86 o 
  -4  10   4     1057.61     1136.55     72.89 o 
  -3  10   4       17.42       42.65     21.39 o 
  -2  10   4     1074.54     1090.98     71.99 o 
  -1  10   4      379.77      438.87     52.98 o 
   0  10   4      429.63      450.17     69.65 o 
   1  10   4     2267.93     2241.78    140.92 o 
   2  10   4      165.59      194.82     54.80 o 
  -3 -11   5     1176.34     1103.97    199.95 o 
  -2 -11   5        0.33       31.20     32.37 o 
  -1 -11   5     1123.20     1064.18    161.03 o 
   0 -11   5      378.09      460.76     52.08 o 
   1 -11   5     1167.79     1218.67    100.54 o 
   2 -11   5      849.40      962.84     85.36 o 
   3 -11   5      182.74      257.81     37.71 o 
  -5 -10   5      760.90      755.28     55.83 o 
  -4 -10   5      544.11      678.31     59.76 o 
  -3 -10   5     1166.35     1140.70    161.55 o 
  -2 -10   5     1838.51     1858.15    130.32 o 
  -1 -10   5       83.20      125.20     33.31 o 
   0 -10   5      966.57      891.14     84.77 o 
   1 -10   5      474.62      586.88     73.37 o 
   2 -10   5     2190.77     2215.19    140.99 o 
   3 -10   5      805.68      865.09     77.64 o 
   4 -10   5      498.46      564.62     59.29 o 
   5 -10   5     1013.22     1111.42    137.07 o 
  -6  -9   5     1512.93     1663.72    189.20 o 
  -5  -9   5        6.73       39.91     16.22 o 
  -4  -9   5     2042.88     1827.29     95.49 o 
  -3  -9   5     1441.94     1419.19     83.64 o 
  -2  -9   5     1109.90     1120.10    128.82 o 
  -1  -9   5     2877.27     2875.29    162.04 o 
   0  -9   5       17.29       34.12     20.79 o 
   1  -9   5     3245.52     3108.97    167.67 o 
   2  -9   5      698.01      755.86     78.02 o 
   3  -9   5     3568.23     3497.38    299.42 o 
   4  -9   5     2247.23     2305.64    137.26 o 
   5  -9   5      547.67      611.87     56.87 o 
   6  -9   5      742.89      713.78     60.79 o 
  -7  -8   5      515.29      597.06     57.75 o 
  -6  -8   5       45.81      126.08     25.90 o 
  -5  -8   5     3360.82     3391.99    132.39 o 
  -4  -8   5        2.81       15.17     16.04 o 
  -3  -8   5     3477.97     3302.92    137.43 o 
  -2  -8   5      580.75      599.32     56.79 o 
  -1  -8   5     1179.88     1156.96     75.98 o 
   0  -8   5      895.53      876.68     64.75 o 
   1  -8   5     1453.91     1488.88    107.34 o 
   2  -8   5     2284.31     2405.97    138.50 o 
   3  -8   5      335.86      414.35     80.67 o 
   4  -8   5     3139.46     3155.20    116.72 o 
   5  -8   5      249.74      290.81     30.46 o 
   6  -8   5      586.54      687.04     60.27 o 
   7  -8   5      761.01      831.74     67.07 o 
  -8  -7   5      269.83      411.41     44.61 o 
  -7  -7   5      907.22      877.14     75.02 o 
  -6  -7   5      475.49      495.76     42.39 o 
  -5  -7   5      956.35      915.33     63.75 o 
  -4  -7   5     7333.31     6983.27    201.34 o 
  -3  -7   5       70.22      113.89     29.26 o 
  -2  -7   5     2243.75     2007.73    176.61 o 
  -1  -7   5     1167.56     1170.86     72.10 o 
   0  -7   5     2604.42     2576.66    105.45 o 
   1  -7   5     3736.86     3700.53    124.58 o 
   2  -7   5     4304.47     4186.11    104.78 o 
   3  -7   5     5684.80     5627.88    151.00 o 
   4  -7   5       22.22       92.12     20.76 o 
   5  -7   5      770.15      799.16     83.20 o 
   6  -7   5      264.10      326.70     62.93 o 
   7  -7   5     1034.40     1061.90     80.47 o 
   8  -7   5     1468.84     1410.09     95.43 o 
  -9  -6   5       38.42       76.73     26.25 o 
  -8  -6   5     1288.27     1318.26     98.62 o 
  -7  -6   5       25.06       64.13     25.51 o 
  -6  -6   5     2509.75     2550.31    105.62 o 
  -5  -6   5     1733.52     1588.49     81.16 o 
  -4  -6   5     1588.59     1564.69     84.62 o 
  -3  -6   5     5577.37     5292.99    157.48 o 
  -2  -6   5        3.99       -1.95     13.77 o 
  -1  -6   5     3132.79     2982.71    110.29 o 
   0  -6   5       41.70       64.77     22.18 o 
   1  -6   5     4430.17     4283.75     97.70 o 
   2  -6   5     6589.01     6342.05    140.94 o 
   3  -6   5     1409.07     1380.21     60.69 o 
   4  -6   5     2123.11     2019.28     74.76 o 
   5  -6   5      323.63      374.55     39.01 o 
   6  -6   5      830.04      808.86     68.33 o 
   7  -6   5      124.57      180.06     36.47 o 
   8  -6   5     2237.27     2188.19    122.33 o 
   9  -6   5      946.18      964.56     71.80 o 
  -9  -5   5      964.20      946.17     82.35 o 
  -8  -5   5       66.54       65.29     26.44 o 
  -7  -5   5     4124.43     3751.30    169.67 o 
  -6  -5   5      283.79      321.83     41.10 o 
  -5  -5   5     9151.00     8494.60    206.86 o 
  -4  -5   5     1179.00     1162.64     69.72 o 
  -3  -5   5      518.89      519.64     60.71 o 
  -2  -5   5     4118.75     3950.12    123.00 o 
  -1  -5   5       24.39       28.98     15.95 o 
   0  -5   5     5404.07     5434.83    100.69 o 
   1  -5   5     3668.07     3961.72     88.72 o 
   2  -5   5     7232.44     7533.41    132.33 o 
   3  -5   5     6575.84     6694.98    126.94 o 
   4  -5   5     3044.72     2981.10     83.75 o 
   5  -5   5     1674.61     1750.74     69.34 o 
   6  -5   5       21.86       35.20     16.86 o 
   7  -5   5     2146.00     1888.19    179.80 o 
   8  -5   5      315.31      312.88     52.14 o 
   9  -5   5     1089.78     1295.28    114.39 o 
  -9  -4   5     1026.41     1123.32    133.73 o 
  -8  -4   5      323.30      353.97     63.19 o 
  -7  -4   5      241.39      316.59     73.73 o 
  -6  -4   5     4575.92     4511.23    132.45 o 
  -5  -4   5       57.43      162.18     51.03 o 
  -4  -4   5    11657.54    11080.93    221.21 o 
  -3  -4   5      504.81      527.55     45.33 o 
  -2  -4   5     2455.68     2482.63     88.83 o 
  -1  -4   5     4291.94     4170.79     76.80 o 
   0  -4   5     2993.49     3125.12     70.93 o 
   1  -4   5    16016.05    16565.59    203.81 o 
   2  -4   5       12.13       11.64      9.63 o 
   3  -4   5     4667.61     4502.51     95.53 o 
   4  -4   5     2489.12     2548.36     87.11 o 
   5  -4   5     2914.39     2729.50     78.81 o 
   6  -4   5     2573.14     2376.38     90.65 o 
   7  -4   5      146.21      212.18     32.00 o 
   8  -4   5     2792.40     2602.97    104.34 o 
   9  -4   5      295.79      298.46     52.92 o 
 -10  -3   5     1407.74     1410.36     99.72 o 
  -9  -3   5      275.21      359.77     54.30 o 
  -8  -3   5     1892.95     1796.67    110.42 o 
  -7  -3   5     1920.42     1915.11    123.02 o 
  -6  -3   5     2341.69     2286.52     88.44 o 
  -5  -3   5     9601.55     9432.88    507.03 o 
  -4  -3   5      165.32      206.96     17.52 o 
  -3  -3   5     7752.28     7436.33    118.34 o 
  -2  -3   5      263.90      284.71     19.54 o 
  -1  -3   5     3927.19     4102.20     78.73 o 
   0  -3   5    10953.17    11065.17    147.75 o 
   1  -3   5     3865.78     3832.31     78.82 o 
   2  -3   5    20970.42    21800.46    239.46 o 
   3  -3   5        4.00       28.93     10.42 o 
   4  -3   5     3126.91     3069.17     79.68 o 
   5  -3   5      727.54      653.60     44.89 o 
   6  -3   5     2248.83     2096.97     83.74 o 
   7  -3   5     2019.28     2127.94     89.20 o 
   8  -3   5      451.93      491.77     39.94 o 
   9  -3   5     1517.92     1473.25     76.23 o 
 -10  -2   5      366.22      415.17     52.95 o 
  -9  -2   5     1203.03     1252.66     91.08 o 
  -8  -2   5      201.47      262.96     48.57 o 
  -7  -2   5     3254.89     3069.21    152.55 o 
  -6  -2   5      917.88      823.29     40.52 o 
  -5  -2   5     3940.24     3956.88     90.33 o 
  -4  -2   5     6137.58     6202.41    108.87 o 
  -3  -2   5     2234.79     2335.53     62.24 o 
  -2  -2   5    11054.64    11175.23    148.42 o 
  -1  -2   5      295.90      343.07     20.85 o 
   0  -2   5     6776.64     6755.74    104.15 o 
   1  -2   5     5123.50     4969.43     85.59 o 
   2  -2   5     6581.68     6763.32    105.25 o 
   3  -2   5     6490.59     6319.07    105.87 o 
   4  -2   5      546.11      578.39     38.27 o 
   5  -2   5      954.24      970.64     55.02 o 
   6  -2   5     2227.47     2188.81     86.61 o 
   7  -2   5     2218.28     2099.88     88.77 o 
   8  -2   5     1829.22     1721.02     83.38 o 
   9  -2   5      262.82      366.06     30.06 o 
  10  -2   5      947.00      849.52     87.48 o 
 -10  -1   5     1076.80     1229.90     87.79 o 
  -9  -1   5      165.46      224.60     44.91 o 
  -8  -1   5      861.81      808.27     50.71 o 
  -7  -1   5      262.31      256.30     30.99 o 
  -6  -1   5    10241.04    10049.77    265.50 o 
  -5  -1   5     2554.44     2488.50     70.89 o 
  -4  -1   5     6068.06     6511.23    114.85 o 
  -3  -1   5     7920.13     8873.53    128.71 o 
  -2  -1   5      544.69      536.91     26.81 o 
  -1  -1   5     6771.28     6605.80     98.38 o 
   0  -1   5      146.91      202.86     14.18 o 
   1  -1   5    14835.39    15490.65    170.14 o 
   2  -1   5     8838.88     9549.44    144.90 o 
   3  -1   5     1465.36     1450.20     63.41 o 
   4  -1   5     4423.04     4211.88     84.72 o 
   5  -1   5      396.10      362.74     34.21 o 
   6  -1   5     2902.79     2894.97    101.05 o 
   7  -1   5      999.46      909.61     47.52 o 
   8  -1   5     2080.01     2034.04     92.30 o 
   9  -1   5     1593.00     1652.25     83.15 o 
  10  -1   5      508.58      539.91     40.58 o 
 -10   0   5      405.26      474.73     35.30 o 
  -9   0   5      852.88      926.60     64.21 o 
  -8   0   5      361.62      405.90     37.30 o 
  -7   0   5     5703.61     5555.75    137.01 o 
  -6   0   5      257.99      279.34     26.52 o 
  -5   0   5    13094.32    13516.30    191.48 o 
  -4   0   5     1221.15     1292.59     46.58 o 
  -3   0   5     4178.28     4160.17     80.41 o 
  -2   0   5     1587.42     1571.69     44.70 o 
  -1   0   5      100.39      131.61     12.94 o 
   0   0   5    23988.24    24510.41    348.29 o 
   1   0   5      886.66     1057.53     27.06 o 
   2   0   5    23791.64    25452.64    345.67 o 
   3   0   5     5822.16     5980.91    101.46 o 
   4   0   5      353.69      333.56     24.51 o 
   5   0   5     2520.52     2142.82    181.49 o 
   6   0   5     1353.54     1399.36     70.40 o 
   7   0   5     4454.41     4378.05    136.22 o 
   8   0   5     1065.22     1081.98     65.65 o 
   9   0   5     1705.88     1886.40     90.72 o 
  10   0   5      335.13      382.24     56.79 o 
 -10   1   5      135.98      208.91     24.47 o 
  -9   1   5      555.18      574.88     50.22 o 
  -8   1   5     1790.19     1821.11     77.74 o 
  -7   1   5     4937.31     4871.46    126.63 o 
  -6   1   5     4953.08     4869.08    104.38 o 
  -5   1   5       26.82       46.39     12.33 o 
  -4   1   5     8093.88     8517.26    132.75 o 
  -3   1   5      813.63      752.33     32.90 o 
  -2   1   5     7059.77     7673.64    111.92 o 
  -1   1   5     1173.93     1306.79     36.66 o 
   0   1   5     2032.65     2007.78     64.50 o 
   1   1   5    21376.98    22371.37    295.41 o 
   2   1   5     2134.58     2171.00     55.24 o 
   3   1   5     8490.40     8105.82    127.52 o 
   4   1   5     1080.87     1014.13     42.03 o 
   5   1   5     2168.91     2244.80     86.91 o 
   6   1   5     4080.89     4214.16    130.57 o 
   7   1   5     1513.09     1476.15    111.41 o 
   8   1   5     2660.24     2671.02    110.60 o 
   9   1   5        0.57       35.28     21.05 o 
 -10   2   5      681.18      582.84     54.20 o 
  -9   2   5        2.78       18.50     16.01 o 
  -8   2   5     1536.53     1410.96     88.18 o 
  -7   2   5      938.85      884.80     51.86 o 
  -6   2   5     3213.47     3269.22     84.36 o 
  -5   2   5     5262.67     5412.20    111.99 o 
  -4   2   5       57.51       76.32     15.92 o 
  -3   2   5     3059.28     3191.40     80.24 o 
  -2   2   5       37.63       28.88      9.06 o 
  -1   2   5    14537.08    14744.26    174.36 o 
   0   2   5     8784.80     9231.78    168.98 o 
   1   2   5     1686.65     1531.71     50.60 o 
   2   2   5     8942.89     8890.17    137.01 o 
   3   2   5      623.59      606.73     37.77 o 
   4   2   5     6324.67     6165.66    121.71 o 
   5   2   5       82.31       85.24     21.84 o 
   6   2   5     1806.77     1746.15     84.25 o 
   7   2   5     4310.40     4212.04    139.64 o 
   8   2   5      492.72      518.33     42.73 o 
   9   2   5      865.34      990.70     62.37 o 
 -10   3   5       92.48       64.81     16.77 o 
  -9   3   5     1213.18     1178.72     83.55 o 
  -8   3   5        0.27       12.44     14.60 o 
  -7   3   5     2591.46     2657.43     98.30 o 
  -6   3   5     2068.21     2065.76     82.13 o 
  -5   3   5     2514.88     2596.50     89.17 o 
  -4   3   5     2579.65     2497.39     69.05 o 
  -3   3   5      123.22      123.17     15.22 o 
  -2   3   5     4624.58     4462.69     90.57 o 
  -1   3   5      426.57      431.72     26.65 o 
   0   3   5    13432.38    14194.31    185.96 o 
   1   3   5     2043.66     1992.51     61.99 o 
   2   3   5      404.16      358.61     27.38 o 
   3   3   5      376.41      367.24     30.82 o 
   4   3   5      447.38      473.10     38.74 o 
   5   3   5     3288.06     3158.79    113.80 o 
   6   3   5      667.79      711.98     51.45 o 
   7   3   5     1693.43     1834.49     89.39 o 
   8   3   5     1476.54     1562.39     82.13 o 
   9   3   5      637.95      701.30     63.31 o 
  -9   4   5      146.39      244.73     40.44 o 
  -8   4   5     2317.78     2196.59    128.48 o 
  -7   4   5       90.99      159.50     23.85 o 
  -6   4   5     4082.48     3993.34    122.36 o 
  -5   4   5     1778.76     1652.98     74.33 o 
  -4   4   5     3218.39     3140.44     99.32 o 
  -3   4   5     2057.93     2000.35     75.77 o 
  -2   4   5       14.66       32.37      8.48 o 
  -1   4   5     6438.20     6589.51    117.49 o 
   0   4   5     1140.18     1159.99     48.08 o 
   1   4   5    16751.07    16901.35    245.70 o 
   2   4   5      406.84      410.26     33.39 o 
   3   4   5     2353.35     2246.63     76.22 o 
   4   4   5     2526.56     2393.79     79.98 o 
   5   4   5      133.33      172.58     32.75 o 
   6   4   5     4231.86     4376.13    144.14 o 
   7   4   5      231.45      275.51     26.78 o 
   8   4   5      612.45      644.52     56.04 o 
  -9   5   5      597.93      579.89     59.15 o 
  -8   5   5      454.49      500.29     50.30 o 
  -7   5   5     2232.12     2246.38     95.44 o 
  -6   5   5      488.87      437.85     38.84 o 
  -5   5   5     3459.43     3270.53    110.98 o 
  -4   5   5      582.32      618.99     45.80 o 
  -3   5   5     2865.99     2843.82     97.61 o 
  -2   5   5     3268.82     3201.26    110.49 o 
  -1   5   5     1586.63     1516.98     75.18 o 
   0   5   5     7700.98     7466.76    140.86 o 
   1   5   5        7.89       23.34     18.84 o 
   2   5   5     4848.26     4717.69    117.45 o 
   3   5   5      110.75      140.98     24.95 o 
   4   5   5     1780.46     1752.03     71.40 o 
   5   5   5     2362.71     2435.91    147.93 o 
   6   5   5      271.61      318.39     35.44 o 
   7   5   5     3250.25     3241.68    126.91 o 
   8   5   5        6.31      133.26     50.54 o 
  -8   6   5      869.80      865.07    119.01 o 
  -7   6   5      805.14      874.11     57.81 o 
  -6   6   5     3361.02     3192.62    118.89 o 
  -5   6   5      523.88      436.43     39.75 o 
  -4   6   5     3155.42     2986.05    108.87 o 
  -3   6   5       75.95       92.27     22.46 o 
  -2   6   5     2377.39     2320.02    127.47 o 
  -1   6   5     2198.03     2105.36     95.69 o 
   0   6   5     1471.81     1476.11     78.56 o 
   1   6   5     3146.49     3033.61    115.32 o 
   2   6   5      553.89      615.65     41.35 o 
   3   6   5     3124.00     2941.28     94.63 o 
   4   6   5      168.02      206.68     25.90 o 
   5   6   5     2427.19     2444.92    105.23 o 
   6   6   5     1411.38     1561.64     80.57 o 
   7   6   5      301.01      351.04     59.33 o 
  -8   7   5     1166.14     1130.38    103.08 o 
  -7   7   5      466.20      509.52     69.35 o 
  -6   7   5      609.32      630.78     48.98 o 
  -5   7   5     1600.86     1600.02     83.11 o 
  -4   7   5      362.63      365.25     35.77 o 
  -3   7   5      640.28      643.62     53.16 o 
  -2   7   5      338.24      384.11     42.98 o 
  -1   7   5     3797.50     3843.88    137.54 o 
   0   7   5      554.05      613.07     51.05 o 
   1   7   5     2580.27     2546.34    131.90 o 
   2   7   5      631.97      628.96     48.87 o 
   3   7   5       38.61      108.55     21.89 o 
   4   7   5     1421.48     1379.51     62.67 o 
   5   7   5        9.82       63.79     19.27 o 
   6   7   5     1191.54     1278.16    123.11 o 
  -7   8   5     1455.86     1433.80     78.77 o 
  -6   8   5      335.97      449.87     41.40 o 
  -5   8   5      454.61      435.78     42.43 o 
  -4   8   5     1018.92      972.64     67.68 o 
  -3   8   5      139.90      181.52     37.26 o 
  -2   8   5     5245.09     5378.08    184.49 o 
  -1   8   5      315.49      415.09     41.49 o 
   0   8   5     2985.44     2949.49    124.89 o 
   1   8   5     1024.86      984.92     65.31 o 
   2   8   5     1284.34     1293.60     76.19 o 
   3   8   5      646.46      727.28     50.68 o 
  -5   9   5       66.29      134.91     21.54 o 
  -4   9   5      535.14      563.38     50.33 o 
  -3   9   5     1077.45     1111.36     84.98 o 
  -2   9   5     1045.84     1075.24     72.43 o 
  -1   9   5     2608.37     2597.75    119.93 o 
   0   9   5      244.78      314.27     35.71 o 
   1   9   5      885.01      846.07     57.87 o 
   2   9   5      265.43      324.62     51.55 o 
   3   9   5     1026.27     1022.60    109.46 o 
  -3  10   5      772.26      763.32     55.21 o 
  -2  10   5      679.62      772.34     63.19 o 
  -1  10   5      748.58      870.64     74.29 o 
   0  10   5     1413.18     1473.63    108.73 o 
   1  10   5        5.78       31.02     20.83 o 
  -2 -11   6     1282.89     1357.79    106.61 o 
  -1 -11   6      305.59      422.14    132.06 o 
   0 -11   6      663.87      683.09     69.15 o 
   1 -11   6     1298.27     1413.53    112.51 o 
   2 -11   6      335.25      486.18     52.99 o 
   3 -11   6     1522.65     1511.10    113.41 o 
  -4 -10   6      799.15      964.00     66.37 o 
  -3 -10   6      744.50      894.77     64.44 o 
  -2 -10   6       13.69       65.39     20.34 o 
  -1 -10   6     1221.50     1376.82    110.75 o 
   0 -10   6      178.69      196.39     40.19 o 
   1 -10   6      933.15     1010.31     90.70 o 
   2 -10   6      993.57     1038.68     88.52 o 
   3 -10   6      280.42      406.79     53.00 o 
   4 -10   6     1348.28     1421.01    132.00 o 
   5 -10   6       69.94      221.52     48.21 o 
  -6  -9   6       52.08       73.67     34.84 o 
  -5  -9   6     1970.04     1758.85     94.02 o 
  -4  -9   6     1438.00     1438.87    113.58 o 
  -3  -9   6      974.19      954.39     72.15 o 
  -2  -9   6     1715.15     1562.57     93.59 o 
  -1  -9   6       14.22       31.12     19.01 o 
   0  -9   6     5673.80     5635.87    233.54 o 
   1  -9   6      373.96      429.39     80.04 o 
   2  -9   6     2908.32     3212.83    172.43 o 
   3  -9   6     1104.72     1257.16    130.60 o 
   4  -9   6      123.91      226.80     44.81 o 
   5  -9   6     2071.89     2153.16    173.56 o 
   6  -9   6       17.21       66.53     21.10 o 
  -7  -8   6      290.12      396.37     44.88 o 
  -6  -8   6     1466.18     1427.54     88.23 o 
  -5  -8   6       10.68       39.11     16.92 o 
  -4  -8   6     5376.77     5452.24    186.48 o 
  -3  -8   6     1782.33     1755.15     98.35 o 
  -2  -8   6      806.29      813.06     63.30 o 
  -1  -8   6      746.97      736.85     58.75 o 
   0  -8   6      105.76      119.11     26.87 o 
   1  -8   6     3720.55     3696.45    134.74 o 
   2  -8   6      158.85      279.32     79.79 o 
   3  -8   6     1745.82     1709.93    112.43 o 
   4  -8   6     1526.69     1645.88     80.92 o 
   5  -8   6      621.96      622.57     44.82 o 
   6  -8   6     1459.62     1450.00     94.02 o 
   7  -8   6      123.53      220.11     70.12 o 
  -8  -7   6      754.08      826.34     70.07 o 
  -7  -7   6     1078.89     1338.41    109.37 o 
  -6  -7   6     1842.78     1890.77     94.64 o 
  -5  -7   6     2675.29     2671.61    122.14 o 
  -4  -7   6      110.33       97.75     24.44 o 
  -3  -7   6     2825.34     2819.53    120.86 o 
  -2  -7   6     3105.79     3088.67    177.14 o 
  -1  -7   6     2249.79     2062.02    104.99 o 
   0  -7   6     2707.64     2497.88    105.36 o 
   1  -7   6     2070.72     1942.04    113.40 o 
   2  -7   6     7689.14     7497.14    199.12 o 
   3  -7   6        5.04       25.42     14.43 o 
   4  -7   6     2270.27     2289.77     94.51 o 
   5  -7   6       18.69       76.93     31.89 o 
   6  -7   6      208.06      215.53     47.83 o 
   7  -7   6     2174.59     2274.77    123.65 o 
   8  -7   6       79.10      234.71     80.40 o 
  -8  -6   6        2.34       72.57     27.81 o 
  -7  -6   6     1040.05     1033.48     85.22 o 
  -6  -6   6     1472.00     1492.24     80.46 o 
  -5  -6   6     1582.18     1508.82     85.52 o 
  -4  -6   6     2117.03     2055.45     98.12 o 
  -3  -6   6       82.14       86.32     30.02 o 
  -2  -6   6     3350.02     2929.73    151.06 o 
  -1  -6   6     1227.09     1038.45     71.47 o 
   0  -6   6     9037.92     8921.24    198.31 o 
   1  -6   6     3011.77     2885.90     80.41 o 
   2  -6   6      958.72      902.20     45.72 o 
   3  -6   6     4461.41     4159.71    105.14 o 
   4  -6   6        8.08       21.40     13.82 o 
   5  -6   6     1513.52     1570.61     64.10 o 
   6  -6   6      295.55      319.38     44.53 o 
   7  -6   6     1298.48     1338.73     90.22 o 
   8  -6   6     2045.23     2012.47    118.18 o 
  -9  -5   6        8.54       39.49     29.98 o 
  -8  -5   6     1554.03     1496.04    145.79 o 
  -7  -5   6        4.96       67.28     26.90 o 
  -6  -5   6     5343.11     4992.17    148.97 o 
  -5  -5   6     4277.22     4152.67    139.87 o 
  -4  -5   6     2148.01     1908.01    115.93 o 
  -3  -5   6     2465.12     2208.59    116.82 o 
  -2  -5   6       88.16      124.84     30.14 o 
  -1  -5   6     4568.21     4755.82    134.27 o 
   0  -5   6     1385.00     1429.16     50.40 o 
   1  -5   6     8758.29     8441.02    142.74 o 
   2  -5   6     5299.05     5509.43    114.33 o 
   3  -5   6      687.53      663.11     39.32 o 
   4  -5   6     2882.94     2708.96    124.75 o 
   5  -5   6        4.49       34.18     25.63 o 
   6  -5   6     4101.06     4049.08    135.37 o 
   7  -5   6      319.95      358.34     31.81 o 
   8  -5   6     1051.62     1167.53     82.82 o 
   9  -5   6      808.95      964.42     71.29 o 
  -9  -4   6      781.40      877.39     80.02 o 
  -8  -4   6       64.34      156.03     38.09 o 
  -7  -4   6     4305.39     3926.81    169.13 o 
  -6  -4   6        5.47       20.64     17.71 o 
  -5  -4   6     4573.75     4599.11    141.33 o 
  -4  -4   6     2859.70     2956.07    107.84 o 
  -3  -4   6     2613.34     2639.73     98.02 o 
  -2  -4   6     2671.17     2650.70     94.17 o 
  -1  -4   6     3298.13     3324.77     74.70 o 
   0  -4   6     7676.45     7475.41    124.88 o 
   1  -4   6     1970.96     2063.71     62.51 o 
   2  -4   6     6738.72     6564.68    120.53 o 
   3  -4   6      306.11      315.37     26.29 o 
   4  -4   6     1242.97     1253.84     63.56 o 
   5  -4   6     2289.46     2115.77     83.73 o 
   6  -4   6       86.03      139.62     32.14 o 
   7  -4   6     7140.17     6866.24    177.32 o 
   8  -4   6      258.48      315.54     55.99 o 
   9  -4   6      622.26      703.46     57.39 o 
 -10  -3   6       98.43      142.91     34.15 o 
  -9  -3   6     1204.14     1009.13    111.03 o 
  -8  -3   6     1332.61     1341.75     95.54 o 
  -7  -3   6     1001.34     1090.45     84.39 o 
  -6  -3   6     5906.50     5762.63    160.04 o 
  -5  -3   6      200.39      274.77     37.49 o 
  -4  -3   6     3808.42     3743.37    115.82 o 
  -3  -3   6      488.21      426.48     26.86 o 
  -2  -3   6     7548.95     7362.65    120.64 o 
  -1  -3   6    12496.50    12606.61    206.10 o 
   0  -3   6     3799.44     3789.59     82.07 o 
   1  -3   6    12879.18    13555.42    178.23 o 
   2  -3   6      113.61      111.11     17.96 o 
   3  -3   6     4404.04     4247.49     91.63 o 
   4  -3   6       51.83       66.84     15.79 o 
   5  -3   6     2320.12     2132.47     83.09 o 
   6  -3   6     3712.53     3445.07    112.58 o 
   7  -3   6      122.17      187.70     24.26 o 
   8  -3   6     2755.21     2793.80    108.88 o 
   9  -3   6       23.26       82.63     35.34 o 
 -10  -2   6     1514.87     1370.04     97.35 o 
  -9  -2   6       28.05       50.85     36.04 o 
  -8  -2   6     2229.49     2230.25    121.11 o 
  -7  -2   6      755.52      636.66    133.75 o 
  -6  -2   6     2645.25     2557.70     99.40 o 
  -5  -2   6     6129.21     5946.71    116.53 o 
  -4  -2   6      553.92      595.03     31.71 o 
  -3  -2   6      670.51      601.47     36.80 o 
  -2  -2   6     2104.17     1945.42     56.83 o 
  -1  -2   6     9586.43     9670.50    137.62 o 
   0  -2   6    11751.26    12060.56    157.70 o 
   1  -2   6     5205.19     5222.23     93.53 o 
   2  -2   6     4811.63     4905.90     91.44 o 
   3  -2   6       25.46       21.54     10.06 o 
   4  -2   6     3225.45     3276.87     79.55 o 
   5  -2   6     1003.56      978.38     60.03 o 
   6  -2   6     2956.03     2936.60    103.73 o 
   7  -2   6     2972.89     2846.23    106.35 o 
   8  -2   6      228.63      290.48     33.10 o 
   9  -2   6     1246.95     1398.72     76.39 o 
 -10  -1   6       29.95       73.21     22.88 o 
  -9  -1   6     1790.88     1850.47    107.56 o 
  -8  -1   6      122.77      152.25     18.88 o 
  -7  -1   6     2663.19     2668.34    114.62 o 
  -6  -1   6      795.87      818.95     43.42 o 
  -5  -1   6     2297.29     2439.86     72.01 o 
  -4  -1   6     5411.50     5469.51    106.28 o 
  -3  -1   6      188.67      174.02     22.40 o 
  -2  -1   6     5594.76     5924.31    102.67 o 
  -1  -1   6      240.12      265.30     17.94 o 
   0  -1   6     8559.36     8301.66    111.93 o 
   1  -1   6     9519.20     9687.19    128.01 o 
   2  -1   6     5416.13     5415.89     92.04 o 
   3  -1   6      921.09      875.42     36.69 o 
   4  -1   6        0.72        6.68      7.98 o 
   5  -1   6     5364.72     4991.13    128.90 o 
   6  -1   6      607.86      615.92     46.11 o 
   7  -1   6     3373.26     3257.64    115.02 o 
   8  -1   6      773.93      735.10     52.66 o 
   9  -1   6       14.12       35.27     13.30 o 
 -10   0   6      466.36      432.05     56.03 o 
  -9   0   6       43.17       70.89     22.77 o 
  -8   0   6     2998.97     3023.74    103.65 o 
  -7   0   6      434.73      430.36     43.82 o 
  -6   0   6     5940.43     5923.69    163.51 o 
  -5   0   6      377.67      456.70     30.36 o 
  -4   0   6     1393.94     1530.96     52.39 o 
  -3   0   6     6576.19     6903.61    118.80 o 
  -2   0   6      556.79      520.17     25.96 o 
  -1   0   6    16081.37    16744.68    180.97 o 
   0   0   6     1455.72     1471.99     58.79 o 
   1   0   6    17466.86    18070.13    282.18 o 
   2   0   6     2530.28     2674.83     88.05 o 
   3   0   6     3330.66     3052.93     70.89 o 
   4   0   6     1573.18     1540.04     52.77 o 
   5   0   6       12.04       16.88     13.48 o 
   6   0   6     4996.38     4814.95    137.49 o 
   7   0   6      521.97      580.60     50.28 o 
   8   0   6     1790.88     1689.38     83.79 o 
   9   0   6      754.75      701.57     59.35 o 
 -10   1   6      832.00      843.66     93.54 o 
  -9   1   6      398.12      463.16     42.52 o 
  -8   1   6      801.31      861.28     63.29 o 
  -7   1   6     8678.53     8822.27    158.08 o 
  -6   1   6       27.69       38.23     19.16 o 
  -5   1   6     4276.15     4280.21     98.10 o 
  -4   1   6      730.66      760.98     32.07 o 
  -3   1   6     1242.59     1236.68     46.37 o 
  -2   1   6     3579.62     3412.88     72.14 o 
  -1   1   6     5549.32     5635.40    124.54 o 
   0   1   6     9954.15    10083.54    176.08 o 
   1   1   6       44.81       56.97      8.13 o 
   2   1   6      472.38      514.70     32.91 o 
   3   1   6     2141.71     2169.39     61.95 o 
   4   1   6     2507.10     2249.70    110.22 o 
   5   1   6     3670.87     3565.67    112.47 o 
   6   1   6     1034.69     1070.04     63.73 o 
   7   1   6     3867.32     3772.10    128.66 o 
   8   1   6        2.12       19.79     13.82 o 
   9   1   6     1219.06     1432.83    101.53 o 
 -10   2   6      142.73      189.30     33.18 o 
  -9   2   6     1488.95     1535.87     94.04 o 
  -8   2   6     1032.64     1101.84     77.38 o 
  -7   2   6     2884.94     2887.31    117.49 o 
  -6   2   6     4548.26     4553.83    104.18 o 
  -5   2   6       19.67       33.00     11.76 o 
  -4   2   6     4880.42     5233.92    105.55 o 
  -3   2   6       26.05       62.00     15.23 o 
  -2   2   6     6366.85     6813.80    113.83 o 
  -1   2   6    11137.33    11782.36    157.14 o 
   0   2   6     5268.28     5366.34    153.82 o 
   1   2   6     8695.38     8967.34    178.92 o 
   2   2   6       43.53       63.53     13.73 o 
   3   2   6      737.36      741.14     38.16 o 
   4   2   6     1152.02     1171.72     49.97 o 
   5   2   6     6389.86     6230.04    159.53 o 
   6   2   6     3687.65     3795.40    129.00 o 
   7   2   6      129.54      172.51     26.88 o 
   8   2   6     1500.58     1475.15    112.14 o 
   9   2   6       17.17       36.95     21.06 o 
  -9   3   6       47.87       91.20     26.87 o 
  -8   3   6     3120.36     3157.40    140.10 o 
  -7   3   6      682.13      636.71     44.26 o 
  -6   3   6      971.24     1029.36     56.96 o 
  -5   3   6     1554.90     1388.85     65.72 o 
  -4   3   6        6.97       39.11     15.86 o 
  -3   3   6     5456.42     5683.44    111.52 o 
  -2   3   6      568.23      728.59     35.96 o 
  -1   3   6    10620.70    10783.16    194.24 o 
   0   3   6     7572.29     7803.78    185.23 o 
   1   3   6     1350.64     1246.50     50.25 o 
   2   3   6     2480.74     2294.92     71.55 o 
   3   3   6      101.56      100.08     20.94 o 
   4   3   6     1705.52     1724.84     65.26 o 
   5   3   6      885.26      937.67     60.79 o 
   6   3   6     2203.25     2172.01     95.05 o 
   7   3   6     1213.55     1262.45     94.93 o 
   8   3   6      187.48      239.70     30.49 o 
  -9   4   6     1544.42     1634.00    165.06 o 
  -8   4   6       77.40      105.91     26.53 o 
  -7   4   6     4641.86     4564.97    139.68 o 
  -6   4   6      712.13      716.34     48.69 o 
  -5   4   6      815.49      702.53     61.92 o 
  -4   4   6     1005.23     1080.07     58.99 o 
  -3   4   6       70.02       86.71     22.29 o 
  -2   4   6    10352.60     9109.15    583.16 o 
  -1   4   6      542.27      603.96     35.95 o 
   0   4   6     5743.92     5754.22    119.30 o 
   1   4   6     4070.86     4019.17    100.71 o 
   2   4   6     1996.43     1942.88     74.65 o 
   3   4   6     3062.05     2820.99     89.57 o 
   4   4   6      843.07      789.75     46.29 o 
   5   4   6     3178.12     3005.72    148.17 o 
   6   4   6      778.03      840.92     74.31 o 
   7   4   6     1558.66     1553.20    105.02 o 
   8   4   6      501.75      638.35    134.54 o 
  -9   5   6      398.84      456.67     46.07 o 
  -8   5   6     1921.32     1969.34    257.72 o 
  -7   5   6       26.51       28.90     18.32 o 
  -6   5   6     2551.99     2452.17    137.21 o 
  -5   5   6      259.59      309.57     37.43 o 
  -4   5   6     2166.30     2000.54     85.89 o 
  -3   5   6     1549.24     1590.42     80.08 o 
  -2   5   6      843.72      952.76     60.40 o 
  -1   5   6     7020.18     7073.08    175.77 o 
   0   5   6       74.53      100.44     20.44 o 
   1   5   6     2789.35     2578.03     84.15 o 
   2   5   6      189.12      176.45     27.91 o 
   3   5   6     1496.82     1442.46     63.50 o 
   4   5   6     3776.29     3530.75    148.31 o 
   5   5   6      770.55      814.38     70.04 o 
   6   5   6     2033.20     2280.28    130.12 o 
   7   5   6      125.21      234.51     28.92 o 
  -8   6   6      843.41      793.62     64.03 o 
  -7   6   6     1377.70     1342.63     84.15 o 
  -6   6   6        1.02       34.11     19.28 o 
  -5   6   6     3367.51     3321.23    127.58 o 
  -4   6   6      457.53      452.54     44.75 o 
  -3   6   6     4977.48     5072.82    197.59 o 
  -2   6   6     2510.85     2517.94    188.74 o 
  -1   6   6     1665.30     1599.91     85.14 o 
   0   6   6     5596.05     5231.86    161.51 o 
   1   6   6      181.51      202.54     36.22 o 
   2   6   6     1994.15     1842.27     89.53 o 
   3   6   6     1056.06     1047.68     62.05 o 
   4   6   6     1113.93     1164.28     83.26 o 
   5   6   6     2185.21     2355.81    129.27 o 
   6   6   6      427.36      474.76     46.41 o 
   7   6   6      945.16      968.01    105.71 o 
  -7   7   6      884.04      946.84     62.05 o 
  -6   7   6      892.75      886.15     59.30 o 
  -5   7   6       14.00       43.24     14.52 o 
  -4   7   6     1448.42     1471.39     83.68 o 
  -3   7   6       30.67       48.77     18.12 o 
  -2   7   6     2511.42     2313.06    107.35 o 
  -1   7   6      985.24     1000.27     67.25 o 
   0   7   6      499.21      513.74     46.30 o 
   1   7   6     1398.98     1302.49     94.60 o 
   2   7   6      113.74      130.69     32.80 o 
   3   7   6     1571.87     1470.20     96.25 o 
   4   7   6      169.95      231.27     47.36 o 
   5   7   6      583.29      687.48     56.54 o 
   6   7   6     1140.12     1178.81    114.23 o 
  -6   8   6      693.16      751.63     54.09 o 
  -5   8   6      456.35      551.58     59.87 o 
  -4   8   6      115.36      149.77     27.15 o 
  -3   8   6     1520.44     1628.96     91.39 o 
  -2   8   6      153.42      311.28     48.64 o 
  -1   8   6     4498.64     4070.52    157.28 o 
   0   8   6      534.19      566.81     61.84 o 
   1   8   6      661.20      655.10     64.54 o 
   2   8   6     1164.67     1217.59     89.07 o 
   3   8   6      305.87      333.23     59.42 o 
  -4   9   6      351.21      455.05     45.94 o 
  -3   9   6      304.60      343.48     43.72 o 
  -2   9   6     1874.92     1949.65    128.87 o 
  -1   9   6        0.40       32.88     19.29 o 
   0   9   6     1909.03     1737.60    118.28 o 
   1   9   6      425.55      498.04     56.46 o 
   2   9   6      475.77      509.59     75.37 o 
   3   9   6      940.87      978.06    107.56 o 
  -1 -11   7     1005.22     1075.39     93.53 o 
   0 -11   7     1418.10     1489.51    113.65 o 
   1 -11   7      405.61      550.84     57.90 o 
   2 -11   7     1722.57     1939.69    134.00 o 
  -4 -10   7     1450.29     1494.44     87.84 o 
  -3 -10   7       15.17       38.39     18.12 o 
  -2 -10   7      521.42      524.99     61.36 o 
  -1 -10   7      209.22      303.82     46.62 o 
   0 -10   7      644.02      729.60     84.53 o 
   1 -10   7     2877.38     3048.93    172.63 o 
   2 -10   7      135.78      258.43     86.31 o 
   3 -10   7      706.83      835.93     83.04 o 
   4 -10   7        3.97       81.69     35.79 o 
  -6  -9   7     1596.72     1649.13    101.65 o 
  -5  -9   7      505.59      546.75     47.85 o 
  -4  -9   7      277.26      356.61     38.76 o 
  -3  -9   7     2478.44     2339.36    118.97 o 
  -2  -9   7      205.59      273.97     38.62 o 
  -1  -9   7     3500.65     3380.75    140.30 o 
   0  -9   7      141.10      132.05     85.81 o 
   1  -9   7     3073.74     2909.23    170.54 o 
   2  -9   7     1512.39     1649.14    116.86 o 
   3  -9   7      446.06      513.36     84.07 o 
   4  -9   7      804.59     1055.80     82.53 o 
   5  -9   7       39.22      175.77     42.24 o 
   6  -9   7     1698.62     1781.40    154.31 o 
  -7  -8   7     1503.77     1557.70    111.37 o 
  -6  -8   7      104.44      108.59     29.50 o 
  -5  -8   7     2036.79     1960.36    107.38 o 
  -4  -8   7     1046.52     1098.06     75.67 o 
  -3  -8   7     1059.86     1055.85     74.57 o 
  -2  -8   7     2266.05     2236.59    110.19 o 
  -1  -8   7      444.26      495.21     50.42 o 
   0  -8   7     4973.19     4941.89    162.70 o 
   1  -8   7       29.43      111.36     25.15 o 
   2  -8   7     1834.57     1681.94    112.52 o 
   3  -8   7     1369.39     1503.01    125.50 o 
   4  -8   7      410.76      459.34     48.06 o 
   5  -8   7     1681.15     1628.27     99.47 o 
   6  -8   7       44.21       71.38     72.22 o 
   7  -8   7     1632.45     1612.61    101.08 o 
  -8  -7   7      773.64      958.76     80.65 o 
  -7  -7   7      638.59      734.98     69.25 o 
  -6  -7   7     2481.83     2407.37    108.59 o 
  -5  -7   7       20.23       38.81     17.27 o 
  -4  -7   7     3416.27     3240.42    133.86 o 
  -3  -7   7       14.81       44.06     18.74 o 
  -2  -7   7      536.19      542.17     49.15 o 
  -1  -7   7     4819.45     4554.17    149.42 o 
   0  -7   7      638.31      635.25     50.81 o 
   1  -7   7     5616.87     5112.45    317.42 o 
   2  -7   7       18.38       53.12     17.65 o 
   3  -7   7     1327.61     1338.42     70.66 o 
   4  -7   7      949.68      982.17     59.22 o 
   5  -7   7     1650.22     1778.41    102.42 o 
   6  -7   7     1019.08     1024.46    135.13 o 
   7  -7   7      104.43      189.88     30.97 o 
  -8  -6   7     1486.33     1468.74    106.51 o 
  -7  -6   7      604.39      633.81     88.90 o 
  -6  -6   7     1070.09      959.49     66.80 o 
  -5  -6   7     2248.16     2117.37    103.58 o 
  -4  -6   7       68.26       85.95     23.45 o 
  -3  -6   7      857.25      829.15     59.86 o 
  -2  -6   7      339.70      395.52     43.30 o 
  -1  -6   7     2825.37     2592.13    104.52 o 
   0  -6   7     4159.54     4191.34    133.44 o 
   1  -6   7     1411.48     1363.60     72.13 o 
   2  -6   7     4222.86     4236.65    114.94 o 
   3  -6   7        5.66       21.11     12.00 o 
   4  -6   7     1555.08     1518.31     61.56 o 
   5  -6   7      952.75     1003.12     56.48 o 
   6  -6   7     1270.77     1352.15     88.15 o 
   7  -6   7     1312.08     1330.76     88.75 o 
   8  -6   7      383.75      468.14     36.21 o 
  -9  -5   7      803.94      856.48     76.14 o 
  -8  -5   7       34.76       72.51     42.78 o 
  -7  -5   7     3391.15     3509.15    198.33 o 
  -6  -5   7     2658.01     2452.19    109.04 o 
  -5  -5   7     1108.92     1092.76     68.22 o 
  -4  -5   7     2976.64     2939.84    136.47 o 
  -3  -5   7      195.20      248.67     35.68 o 
  -2  -5   7     7076.62     6588.06    282.45 o 
  -1  -5   7       52.11       56.14     20.76 o 
   0  -5   7     8215.62     8464.14    144.60 o 
   1  -5   7     4748.86     4858.80    108.14 o 
   2  -5   7       99.86      119.42     22.13 o 
   3  -5   7     2768.22     2705.46     82.03 o 
   4  -5   7      114.95      152.14     23.11 o 
   5  -5   7     2907.62     2867.46    101.76 o 
   6  -5   7     1140.43     1148.10     62.57 o 
   7  -5   7     1329.13     1364.18    107.84 o 
   8  -5   7      620.54      735.51     60.69 o 
  -9  -4   7      376.86      398.87     65.28 o 
  -8  -4   7     1561.39     1562.95    112.23 o 
  -7  -4   7      240.54      360.25     71.81 o 
  -6  -4   7     4991.66     4727.56    150.37 o 
  -5  -4   7     1950.71     2035.17     92.15 o 
  -4  -4   7     1053.10      983.69     62.43 o 
  -3  -4   7     2545.74     2471.73    134.44 o 
  -2  -4   7      101.88      146.07     30.51 o 
  -1  -4   7    17177.45    16839.90    215.98 o 
   0  -4   7      175.80      204.66     23.85 o 
   1  -4   7     3889.54     3802.64     91.49 o 
   2  -4   7     2163.44     2252.45     69.90 o 
   3  -4   7      200.94      276.10     32.05 o 
   4  -4   7     3758.63     3600.96    104.26 o 
   5  -4   7      941.99      946.63     55.60 o 
   6  -4   7     5209.65     5005.69    142.03 o 
   7  -4   7     1066.91     1138.42     80.51 o 
   8  -4   7     1142.11     1156.18     64.51 o 
   9  -4   7      301.48      351.88     31.01 o 
  -9  -3   7      960.43      960.98     76.94 o 
  -8  -3   7     1150.32     1254.59     92.64 o 
  -7  -3   7     4112.58     3951.63    165.42 o 
  -6  -3   7       16.01       36.03     15.51 o 
  -5  -3   7     3115.27     2923.28    108.49 o 
  -4  -3   7     1277.02     1237.67     66.34 o 
  -3  -3   7     3038.85     2898.38     76.94 o 
  -2  -3   7     3505.01     3293.06     80.57 o 
  -1  -3   7     2742.26     2739.74     71.92 o 
   0  -3   7    15232.16    15222.64    199.09 o 
   1  -3   7       31.08       40.93     12.01 o 
   2  -3   7     3396.47     3388.89     92.13 o 
   3  -3   7      699.01      677.43     37.02 o 
   4  -3   7     1121.14     1040.57     46.55 o 
   5  -3   7     4076.14     3985.05    118.70 o 
   6  -3   7      256.04      287.83     32.09 o 
   7  -3   7     2340.77     2351.46     96.47 o 
   8  -3   7       87.24      159.20     28.08 o 
   9  -3   7      489.20      595.95     57.60 o 
 -10  -2   7      114.17      150.95     31.18 o 
  -9  -2   7     1651.89     1816.02    109.43 o 
  -8  -2   7     2157.76     2222.17    121.02 o 
  -7  -2   7     2379.83     2478.09    133.50 o 
  -6  -2   7     2212.31     2176.82     93.27 o 
  -5  -2   7        0.64       12.00      9.16 o 
  -4  -2   7     2648.79     2729.13     79.22 o 
  -3  -2   7     2005.59     2061.33     64.30 o 
  -2  -2   7     8025.13     7743.14    129.42 o 
  -1  -2   7     6666.37     6738.17    114.72 o 
   0  -2   7     2208.30     2209.74     60.02 o 
   1  -2   7     6006.25     5745.66    103.92 o 
   2  -2   7      288.82      268.13     21.14 o 
   3  -2   7     3246.38     3242.27     78.58 o 
   4  -2   7      588.60      605.02     34.60 o 
   5  -2   7     1374.39     1368.16     70.40 o 
   6  -2   7     6954.74     6673.69    164.73 o 
   7  -2   7      320.39      368.70     33.87 o 
   8  -2   7      983.31     1063.81     64.45 o 
   9  -2   7       48.68       67.91     23.08 o 
 -10  -1   7     1246.28     1197.32     81.98 o 
  -9  -1   7        8.58       50.26     19.60 o 
  -8  -1   7     2259.19     2186.13    163.55 o 
  -7  -1   7     2741.81     2593.01     75.38 o 
  -6  -1   7     1834.00     1766.38     65.09 o 
  -5  -1   7     1910.08     1834.68     68.22 o 
  -4  -1   7      131.86      206.60     28.33 o 
  -3  -1   7     6619.20     6754.41    123.17 o 
  -2  -1   7     3833.17     3885.83     83.29 o 
  -1  -1   7     6655.97     6671.18    103.67 o 
   0  -1   7     1029.05     1056.40     54.65 o 
   1  -1   7       69.97       98.49     21.48 o 
   2  -1   7     5834.96     5777.20     99.65 o 
   3  -1   7      207.48      280.57     22.86 o 
   4  -1   7     7269.56     7284.91    213.59 o 
   5  -1   7      818.61      805.92     50.12 o 
   6  -1   7     2057.88     2088.92     87.33 o 
   7  -1   7     1559.01     1619.24     76.43 o 
   8  -1   7      335.82      381.26     46.40 o 
   9  -1   7      194.13      293.20     37.10 o 
 -10   0   7      102.53      153.72     34.08 o 
  -9   0   7     2000.61     1895.98    104.53 o 
  -8   0   7       19.22       58.74     15.73 o 
  -7   0   7     4900.83     4796.56    113.46 o 
  -6   0   7     2103.51     1977.29    106.95 o 
  -5   0   7     1968.53     2038.46     67.16 o 
  -4   0   7     2861.45     2876.65     80.31 o 
  -3   0   7      651.27      660.16     34.32 o 
  -2   0   7    14103.37    15108.42    290.92 o 
  -1   0   7     2133.54     2172.93     79.13 o 
   0   0   7    10989.25    10526.59    190.40 o 
   1   0   7     5247.18     5261.85    128.23 o 
   2   0   7     3890.34     3907.17     74.17 o 
   3   0   7     6216.19     6220.55    110.16 o 
   4   0   7       49.47      108.30     17.32 o 
   5   0   7     7012.16     6974.54    158.66 o 
   6   0   7      189.39      264.53     52.72 o 
   7   0   7     1354.69     1212.99     94.37 o 
   8   0   7      843.14      868.80     77.32 o 
   9   0   7      242.75      347.93     49.43 o 
 -10   1   7      608.17      738.82     58.03 o 
  -9   1   7      722.74      844.02     51.50 o 
  -8   1   7     2349.17     2350.69    110.43 o 
  -7   1   7      355.50      401.38     28.52 o 
  -6   1   7     3097.41     2927.27    139.21 o 
  -5   1   7     2929.04     3033.10     73.43 o 
  -4   1   7     1931.46     1884.05     56.91 o 
  -3   1   7     6587.05     7005.84    123.53 o 
  -2   1   7     2632.66     2864.72     85.86 o 
  -1   1   7    10439.40    10754.40    204.76 o 
   0   1   7      754.08      802.88     47.73 o 
   1   1   7     6365.65     6260.01    144.20 o 
   2   1   7       26.43       57.28     18.48 o 
   3   1   7     1020.46      990.56     56.45 o 
   4   1   7     6409.57     6044.46    150.50 o 
   5   1   7        4.21       26.41     20.49 o 
   6   1   7     4279.07     4222.93    181.46 o 
   7   1   7       19.75       36.87     19.02 o 
   8   1   7      414.30      493.72     51.73 o 
   9   1   7      206.38      260.48     36.40 o 
  -9   2   7      557.19      578.97     59.82 o 
  -8   2   7      822.01      885.75     65.59 o 
  -7   2   7     2832.72     2916.24    102.84 o 
  -6   2   7      405.50      406.65     34.38 o 
  -5   2   7     2505.53     2478.14     76.90 o 
  -4   2   7     1502.46     1496.26     51.56 o 
  -3   2   7     8139.23     8708.61    145.09 o 
  -2   2   7     3458.48     3465.61     80.52 o 
  -1   2   7     6871.47     7203.33    156.82 o 
   0   2   7     4986.69     5040.98    124.51 o 
   1   2   7       81.95       99.43     23.33 o 
   2   2   7     2581.29     2312.50     88.45 o 
   3   2   7      143.26      116.16     26.15 o 
   4   2   7     3626.40     3434.18    124.62 o 
   5   2   7     6394.36     6169.24    360.91 o 
   6   2   7      198.42      246.89     50.84 o 
   7   2   7     2787.18     2760.21    149.41 o 
   8   2   7       70.14      174.76     40.03 o 
  -9   3   7     1648.91     1704.89    101.70 o 
  -8   3   7      737.89      689.77     89.12 o 
  -7   3   7      805.28      961.55     57.82 o 
  -6   3   7     1279.16     1284.45     77.32 o 
  -5   3   7      177.31      213.93     30.26 o 
  -4   3   7     1724.65     1626.04     75.01 o 
  -3   3   7      211.11      261.92     23.50 o 
  -2   3   7     5323.55     5244.35    108.04 o 
  -1   3   7     5602.52     5851.84    114.83 o 
   0   3   7     3022.06     3070.31    101.01 o 
   1   3   7     2661.40     2436.54     91.51 o 
   2   3   7        7.84       15.17     15.36 o 
   3   3   7     3653.31     3436.33    115.21 o 
   4   3   7      280.05      329.71     35.73 o 
   5   3   7     2955.62     2843.52    146.47 o 
   6   3   7     1309.70     1377.17    100.11 o 
   7   3   7       13.09       56.18     19.16 o 
   8   3   7      763.10      823.93     78.94 o 
  -9   4   7        1.84       26.02     16.54 o 
  -8   4   7     1950.20     1923.55    108.21 o 
  -7   4   7      696.09      758.01     50.30 o 
  -6   4   7      872.47      856.31     54.48 o 
  -5   4   7     2466.96     2575.08    132.36 o 
  -4   4   7      677.19      743.91     57.02 o 
  -3   4   7     4840.44     4708.06    135.29 o 
  -2   4   7     1519.99     1615.50     75.12 o 
  -1   4   7     3971.45     3797.63     95.25 o 
   0   4   7     2104.74     1988.41     82.43 o 
   1   4   7     1657.23     1458.20     72.01 o 
   2   4   7     1914.34     1728.04     91.34 o 
   3   4   7        4.54       33.76     17.96 o 
   4   4   7     7294.71     7174.19    249.61 o 
   5   4   7      511.86      592.51     69.29 o 
   6   4   7     1473.10     1563.32    106.83 o 
   7   4   7      213.52      374.40     77.06 o 
   8   4   7       92.55      165.40     23.82 o 
  -8   5   7       18.14       38.44     15.97 o 
  -7   5   7     1528.00     1630.20     81.44 o 
  -6   5   7       30.82       44.32     13.15 o 
  -5   5   7      983.14      892.27     56.83 o 
  -4   5   7     2610.14     2441.37    104.40 o 
  -3   5   7      825.87      810.38     58.48 o 
  -2   5   7     3877.79     3800.65    128.79 o 
  -1   5   7      199.02      235.66     48.85 o 
   0   5   7      888.93      820.88     73.43 o 
   1   5   7      355.04      324.91     36.11 o 
   2   5   7     2081.02     1819.40     85.27 o 
   3   5   7     2237.82     1986.93     90.31 o 
   4   5   7      120.24      179.29     63.43 o 
   5   5   7     4038.56     3687.83    171.81 o 
   6   5   7       14.89       69.32     45.46 o 
   7   5   7      776.08      922.91    116.96 o 
  -8   6   7     1025.74     1190.30    124.29 o 
  -7   6   7       12.97       31.72     24.61 o 
  -6   6   7      821.31      784.39     54.15 o 
  -5   6   7      118.79      160.48     29.40 o 
  -4   6   7     3345.45     3270.45    126.65 o 
  -3   6   7     3677.03     3636.83    175.12 o 
  -2   6   7     2610.96     2488.81    208.74 o 
  -1   6   7     3611.13     3630.63    168.92 o 
   0   6   7      369.62      429.75     60.09 o 
   1   6   7     1639.50     1413.30     99.45 o 
   2   6   7      536.35      558.37     57.97 o 
   3   6   7     2226.24     2098.77    137.08 o 
   4   6   7     2227.20     1973.82    117.76 o 
   5   6   7      263.92      352.48     37.27 o 
   6   6   7     1082.25     1250.71     90.28 o 
  -7   7   7      688.19      708.24     51.55 o 
  -6   7   7        8.47       31.57     16.94 o 
  -5   7   7     1115.45     1230.52    110.29 o 
  -4   7   7       82.25      143.45     31.98 o 
  -3   7   7     1054.58     1090.00    188.91 o 
  -2   7   7     2315.07     2304.44    140.02 o 
  -1   7   7      594.01      501.28     59.24 o 
   0   7   7     1056.52      936.82     83.31 o 
   1   7   7      169.83      226.88     47.24 o 
   2   7   7     1700.69     1562.51    105.05 o 
   3   7   7      553.99      607.53     55.51 o 
   4   7   7     1507.17     1459.66    140.74 o 
   5   7   7      266.41      427.13     33.71 o 
  -5   8   7       21.44       55.55     20.67 o 
  -4   8   7     1626.44     1722.22    121.35 o 
  -3   8   7       50.11       62.02     23.77 o 
  -2   8   7     1398.06     1251.07     98.59 o 
  -1   8   7      701.53      707.44     71.51 o 
   0   8   7      423.01      392.76     48.79 o 
   1   8   7      523.13      535.15     55.78 o 
   2   8   7      130.11      181.02     37.84 o 
   3   8   7     1309.86     1377.77    185.24 o 
  -3   9   7     1510.29     1534.21    113.32 o 
  -2   9   7        3.18       10.06     17.89 o 
  -1   9   7      856.11      840.10     77.17 o 
   0   9   7      510.10      544.64     98.57 o 
   1   9   7      254.24      346.84     84.86 o 
   2   9   7     1115.58     1218.57     97.33 o 
  -4 -10   8       25.11      104.60     38.85 o 
  -3 -10   8      868.37      846.93     62.04 o 
  -2 -10   8      538.59      587.67     49.55 o 
  -1 -10   8     1331.14     1553.65    115.19 o 
   0 -10   8     1196.23     1359.89    104.09 o 
   1 -10   8       12.70      107.36     61.90 o 
   2 -10   8     1236.84     1427.06    170.92 o 
   3 -10   8       30.34       98.71     43.05 o 
   4 -10   8      900.72      921.88     69.80 o 
  -5  -9   8      257.41      313.62     34.10 o 
  -4  -9   8      827.25      835.04     63.55 o 
  -3  -9   8       12.46       17.45     16.38 o 
  -2  -9   8     1916.19     1913.60    104.54 o 
  -1  -9   8      363.90      434.74     44.05 o 
   0  -9   8     2820.33     2809.47    124.43 o 
   1  -9   8     1456.60     1578.59    113.84 o 
   2  -9   8      111.58      171.42     37.08 o 
   3  -9   8      733.12      844.39     75.13 o 
   4  -9   8        7.05       77.41     24.59 o 
   5  -9   8     2180.74     2361.27    194.48 o 
  -6  -8   8      616.49      639.85     50.59 o 
  -5  -8   8      996.11      996.31     70.04 o 
  -4  -8   8      352.44      401.96     44.91 o 
  -3  -8   8     3365.63     3233.34    137.47 o 
  -2  -8   8      272.86      296.51     35.20 o 
  -1  -8   8     3806.23     3791.26    144.70 o 
   0  -8   8      471.48      531.28     84.45 o 
   1  -8   8     2817.76     2652.92    115.24 o 
   2  -8   8      291.14      325.35     36.87 o 
   3  -8   8      514.90      522.35     54.04 o 
   4  -8   8     1711.32     1663.35    105.70 o 
   5  -8   8        7.53       82.90     32.05 o 
   6  -8   8     2212.23     2470.14    126.50 o 
  -7  -7   8     2662.46     2790.08    152.59 o 
  -6  -7   8       25.70       59.48     17.44 o 
  -5  -7   8     1496.89     1454.80     86.59 o 
  -4  -7   8     1088.30     1054.41     72.61 o 
  -3  -7   8     3232.20     3092.47    128.48 o 
  -2  -7   8     3759.41     3513.87    134.72 o 
  -1  -7   8       78.92      100.52     26.31 o 
   0  -7   8     3168.82     2947.78    118.21 o 
   1  -7   8      316.59      362.99     39.18 o 
   2  -7   8     2491.67     2376.40    100.59 o 
   3  -7   8      446.92      496.87     41.06 o 
   4  -7   8     1210.01     1181.35     57.71 o 
   5  -7   8     1916.08     1912.01    107.84 o 
   6  -7   8        0.82       16.34     23.04 o 
   7  -7   8     1216.70     1331.51    225.13 o 
  -8  -6   8      821.91     1043.39    217.31 o 
  -7  -6   8      561.88      732.75     76.39 o 
  -6  -6   8     2559.46     2265.72    108.60 o 
  -5  -6   8        1.74       14.31     21.78 o 
  -4  -6   8     1416.66     1416.13     81.67 o 
  -3  -6   8      167.02      145.42     29.35 o 
  -2  -6   8     2600.10     2380.94    115.11 o 
  -1  -6   8     5999.64     5750.36    164.51 o 
   0  -6   8      924.93      836.54     58.27 o 
   1  -6   8     1668.85     1613.27     79.96 o 
   2  -6   8      336.88      346.14     31.06 o 
   3  -6   8     2320.36     2293.15     83.89 o 
   4  -6   8     1093.51     1092.55     52.12 o 
   5  -6   8     1876.60     1861.72     82.82 o 
   6  -6   8     1963.72     2066.34     89.94 o 
   7  -6   8       58.36      146.24     25.14 o 
  -8  -5   8     1674.54     1763.36    176.35 o 
  -7  -5   8      603.16      605.36     64.38 o 
  -6  -5   8      550.64      585.06     47.94 o 
  -5  -5   8     4163.65     3720.23    135.10 o 
  -4  -5   8      186.52      289.52     36.77 o 
  -3  -5   8     3259.71     2912.96    112.99 o 
  -2  -5   8      498.21      514.86     44.94 o 
  -1  -5   8     5997.95     5881.02    157.64 o 
   0  -5   8     3864.71     3449.53    139.51 o 
   1  -5   8      710.68      689.96     50.64 o 
   2  -5   8     1829.22     1646.91     64.44 o 
   3  -5   8      170.92      211.97     29.93 o 
   4  -5   8     4438.94     4437.25    112.32 o 
   5  -5   8     1321.49     1288.79     66.03 o 
   6  -5   8     1565.56     1588.53     74.73 o 
   7  -5   8      882.45      864.28     51.79 o 
   8  -5   8        2.97       23.71     23.04 o 
  -9  -4   8     1740.85     1757.26    113.78 o 
  -8  -4   8        5.00       93.85     25.21 o 
  -7  -4   8     1934.69     1924.84     94.27 o 
  -6  -4   8      848.07      891.71     59.78 o 
  -5  -4   8      356.70      325.79     40.45 o 
  -4  -4   8     5188.50     5208.71    151.83 o 
  -3  -4   8      305.70      295.49     37.55 o 
  -2  -4   8     9447.64     9235.42    233.79 o 
  -1  -4   8      602.05      621.41     40.84 o 
   0  -4   8     6340.78     6506.11    127.05 o 
   1  -4   8     2948.87     2844.55     81.86 o 
   2  -4   8     1677.52     1484.71     59.11 o 
   3  -4   8     2042.68     1844.19     66.41 o 
   4  -4   8       10.30       23.37     10.79 o 
   5  -4   8     6978.53     6817.61    167.70 o 
   6  -4   8      295.61      355.94     31.57 o 
   7  -4   8     2099.14     2000.65    115.39 o 
   8  -4   8      290.57      304.96     50.41 o 
  -9  -3   8      480.70      563.31     57.03 o 
  -8  -3   8     2958.21     2833.71    143.28 o 
  -7  -3   8      247.79      261.03     35.14 o 
  -6  -3   8     2410.59     2347.95    100.40 o 
  -5  -3   8      214.73      248.86     34.75 o 
  -4  -3   8     1396.36     1400.56     72.14 o 
  -3  -3   8     4243.69     4185.93    122.77 o 
  -2  -3   8     1912.69     1694.95     59.86 o 
  -1  -3   8    12469.27    12248.96    181.38 o 
   0  -3   8      269.28      284.67     25.78 o 
   1  -3   8     1302.42     1223.95     49.86 o 
   2  -3   8     1572.50     1473.51     61.97 o 
   3  -3   8     2762.12     2638.82     76.58 o 
   4  -3   8     3925.84     4039.43     98.83 o 
   5  -3   8      264.94      286.98     51.83 o 
   6  -3   8     2931.33     2851.62    139.74 o 
   7  -3   8      341.80      376.70     45.98 o 
   8  -3   8      823.77      835.05     71.58 o 
  -9  -2   8      788.21      909.95     72.87 o 
  -8  -2   8      937.72      948.68     75.73 o 
  -7  -2   8     2807.21     2739.46    109.18 o 
  -6  -2   8       11.76       29.38     14.18 o 
  -5  -2   8     2613.82     2559.89     98.82 o 
  -4  -2   8       71.93       91.10     18.57 o 
  -3  -2   8     3993.01     3744.38     92.72 o 
  -2  -2   8    12105.90    12490.20    178.41 o 
  -1  -2   8     2958.58     2834.24     72.01 o 
   0  -2   8     6406.56     6062.69    114.71 o 
   1  -2   8      236.55      293.10     39.01 o 
   2  -2   8     1649.34     1547.46     69.93 o 
   3  -2   8     1428.46     1514.18     69.92 o 
   4  -2   8     4959.95     4821.94    135.02 o 
   5  -2   8     3580.90     3429.49    150.56 o 
   6  -2   8        3.61       19.84     17.76 o 
   7  -2   8     1093.53      977.84     80.07 o 
   8  -2   8       21.56       28.46     17.53 o 
   9  -2   8      950.32      931.05    169.80 o 
  -9  -1   8     1926.89     2201.45    117.36 o 
  -8  -1   8      642.13      741.07    102.99 o 
  -7  -1   8      158.20      175.51     23.43 o 
  -6  -1   8     1632.65     1789.77     65.95 o 
  -5  -1   8        3.01        5.48     10.86 o 
  -4  -1   8     6507.85     6539.82    132.26 o 
  -3  -1   8      862.40      821.14     41.21 o 
  -2  -1   8     6344.13     6368.36    161.24 o 
  -1  -1   8     5890.94     5675.74     93.09 o 
   0  -1   8      785.49      733.76     48.75 o 
   1  -1   8     1036.83      926.36     55.18 o 
   2  -1   8        5.54        7.59     12.04 o 
   3  -1   8     3945.14     3641.14    356.73 o 
   4  -1   8     2061.84     2084.39     83.56 o 
   5  -1   8     3020.83     2932.50    141.97 o 
   6  -1   8     1093.39     1176.22     89.71 o 
   7  -1   8      229.34      279.95     42.76 o 
   8  -1   8      455.20      446.99     65.79 o 
   9  -1   8       90.94      144.82     58.04 o 
  -9   0   8      188.97      338.37     40.17 o 
  -8   0   8     1890.64     2011.98     82.99 o 
  -7   0   8     1527.46     1688.59     65.80 o 
  -6   0   8     1312.99     1321.82     55.14 o 
  -5   0   8      791.96      726.70     43.07 o 
  -4   0   8     1249.20     1338.45     55.02 o 
  -3   0   8    11742.79    12464.30    177.59 o 
  -2   0   8        6.23       25.77      8.84 o 
  -1   0   8     3780.25     3850.72    115.01 o 
   0   0   8     1379.44     1276.97     66.29 o 
   1   0   8       85.31       75.23     21.64 o 
   2   0   8     9864.50     9961.80    201.37 o 
   3   0   8      532.90      508.94     41.88 o 
   4   0   8     9771.82    10275.94    406.31 o 
   5   0   8     1693.12     1509.58    101.06 o 
   6   0   8     3187.02     3038.35    153.78 o 
   7   0   8      244.47      284.99     44.78 o 
   8   0   8      700.69      668.31    126.81 o 
  -9   1   8     1567.82     1620.49     94.11 o 
  -8   1   8       35.08       56.44     26.24 o 
  -7   1   8     2786.65     2931.85     91.52 o 
  -6   1   8      349.39      375.87     29.56 o 
  -5   1   8      379.52      405.34     28.15 o 
  -4   1   8     4101.39     4226.14    102.70 o 
  -3   1   8      165.34      188.71     21.86 o 
  -2   1   8    13601.98    13886.19    245.61 o 
  -1   1   8      105.02      117.33     26.75 o 
   0   1   8     2855.23     2637.18     94.68 o 
   1   1   8     1446.64     1347.88     67.81 o 
   2   1   8     1942.27     1777.15     79.35 o 
   3   1   8     4312.71     4016.31    124.50 o 
   4   1   8      107.07      137.01     36.75 o 
   5   1   8     2736.50     2644.75    139.53 o 
   6   1   8      502.53      519.67     68.05 o 
   7   1   8      758.46      812.07     79.50 o 
   8   1   8      244.72      341.69     41.38 o 
  -9   2   8      758.76      796.66     61.59 o 
  -8   2   8     1290.31     1334.96     83.13 o 
  -7   2   8        0.54       17.60     16.81 o 
  -6   2   8     1694.67     1829.74     78.16 o 
  -5   2   8     1274.12     1356.86     52.52 o 
  -4   2   8     3085.61     3202.23     90.33 o 
  -3   2   8     4492.66     4423.23    130.37 o 
  -2   2   8     1560.94     1504.22     71.65 o 
  -1   2   8     6131.98     6008.72    150.99 o 
   0   2   8      205.86      206.20     33.61 o 
   1   2   8     2700.40     2658.21     97.96 o 
   2   2   8      623.06      591.86     46.33 o 
   3   2   8     1509.58     1374.73     72.30 o 
   4   2   8     3131.63     3259.86    172.46 o 
   5   2   8     1760.69     1565.87    108.73 o 
   6   2   8     1291.37     1162.94    101.09 o 
   7   2   8       22.03       74.61     21.24 o 
   8   2   8      916.44     1003.52     83.53 o 
  -9   3   8      984.26     1038.37     74.48 o 
  -8   3   8      634.56      738.48     58.88 o 
  -7   3   8      802.31      769.92     51.98 o 
  -6   3   8        4.69       45.48     14.44 o 
  -5   3   8     1478.33     1541.76     77.68 o 
  -4   3   8      597.43      498.45     56.78 o 
  -3   3   8     4596.22     4581.62    168.29 o 
  -2   3   8     1954.94     1879.21     81.55 o 
  -1   3   8      151.30      148.57     28.45 o 
   0   3   8     3375.38     3322.65    110.86 o 
   1   3   8       35.38       33.64     13.06 o 
   2   3   8     4343.47     3960.44    127.34 o 
   3   3   8      679.31      660.82     51.39 o 
   4   3   8     1287.84     1172.35     90.95 o 
   5   3   8     1475.56     1569.52    124.44 o 
   6   3   8      437.03      509.09     55.43 o 
   7   3   8      589.46      641.30     90.48 o 
   8   3   8       35.58       52.42     19.94 o 
  -8   4   8      875.22      920.16     67.77 o 
  -7   4   8      750.66      796.44     52.86 o 
  -6   4   8     1455.00     1432.64     72.84 o 
  -5   4   8      219.64      307.16     60.04 o 
  -4   4   8     5644.41     5584.94    212.75 o 
  -3   4   8        6.04        3.57     15.67 o 
  -2   4   8     5011.95     4822.74    190.59 o 
  -1   4   8     1113.50     1105.59     61.09 o 
   0   4   8      108.78      120.90     25.84 o 
   1   4   8     3940.10     3710.23    123.85 o 
   2   4   8       41.11       65.28     16.74 o 
   3   4   8     5489.96     5091.06    152.99 o 
   4   4   8      919.36      995.95     83.59 o 
   5   4   8      938.66      972.87     82.98 o 
   6   4   8      742.26      876.29     73.33 o 
   7   4   8      472.25      589.86     58.09 o 
  -8   5   8      745.59      688.06     81.28 o 
  -7   5   8      712.45      718.37     74.38 o 
  -6   5   8      572.67      680.29     62.74 o 
  -5   5   8     1581.90     1595.13    112.99 o 
  -4   5   8      185.98      204.55     48.93 o 
  -3   5   8     4671.41     4511.04    195.15 o 
  -2   5   8      454.33      421.63     60.86 o 
  -1   5   8     2394.20     2132.79    127.12 o 
   0   5   8      429.93      399.54     57.45 o 
   1   5   8      503.35      487.55     42.81 o 
   2   5   8     2017.79     1881.42     88.15 o 
   3   5   8       87.09      129.61     21.69 o 
   4   5   8     3023.21     3008.28    152.75 o 
   5   5   8       64.71      135.84     22.73 o 
   6   5   8      590.57      648.61    124.26 o 
  -7   6   8      640.31      682.07    133.78 o 
  -6   6   8      308.33      369.91     44.67 o 
  -5   6   8     1605.43     1572.89    115.56 o 
  -4   6   8     1953.08     1885.75    128.20 o 
  -3   6   8     1413.38     1395.84    107.95 o 
  -2   6   8     1770.33     1723.81    119.25 o 
  -1   6   8       15.64       35.97     19.18 o 
   0   6   8     2083.32     1969.97    139.12 o 
   1   6   8       94.42      138.39     34.87 o 
   2   6   8     1119.76     1110.34     87.61 o 
   3   6   8     3254.16     3132.14    121.03 o 
   4   6   8       78.55      141.41     68.54 o 
   5   6   8     1652.04     1871.07    115.13 o 
  -6   7   8      874.63      867.86     81.65 o 
  -5   7   8      271.83      332.26     74.68 o 
  -4   7   8     1531.09     1485.62    113.62 o 
  -3   7   8      758.77      642.82    102.45 o 
  -2   7   8      174.14      202.81     41.18 o 
  -1   7   8     1663.98     1376.52    107.23 o 
   0   7   8        1.38       10.12     26.94 o 
   1   7   8     2661.65     2561.16    146.36 o 
   2   7   8      270.05      307.57     39.39 o 
   3   7   8     1075.51     1114.15     87.46 o 
   4   7   8      902.65     1033.06    106.21 o 
  -4   8   8      215.59      261.66     34.37 o 
  -3   8   8     1019.54     1164.62    103.57 o 
  -2   8   8      823.31      769.26     76.40 o 
  -1   8   8      836.27      779.00     76.25 o 
   0   8   8      877.32      842.76     77.36 o 
   1   8   8        2.83       45.72     24.37 o 
   2   8   8     1555.46     1636.18    127.10 o 
   3   8   8       95.02      192.43     81.08 o 
  -3 -10   9      118.45      203.34     25.02 o 
  -2 -10   9      962.12      945.84     68.64 o 
  -1 -10   9     1452.10     1589.20    113.31 o 
   0 -10   9      146.77      292.35    137.97 o 
   1 -10   9     1235.29     1410.24    103.73 o 
   2 -10   9      125.73      318.29     85.04 o 
   3 -10   9      377.31      552.61     70.17 o 
  -5  -9   9      550.44      644.95     48.23 o 
  -4  -9   9        7.99       36.73     23.47 o 
  -3  -9   9     2257.09     2161.67    112.64 o 
  -2  -9   9      339.42      372.52     41.02 o 
  -1  -9   9     1537.59     1490.49    116.33 o 
   0  -9   9     1817.83     1693.60     93.28 o 
   1  -9   9       90.57      146.09     34.89 o 
   2  -9   9     1490.49     1530.56    109.11 o 
   3  -9   9       12.98       69.13     49.00 o 
   4  -9   9      879.99     1099.39     83.76 o 
  -6  -8   9      603.42      680.23    109.28 o 
  -5  -8   9      210.30      270.86     29.64 o 
  -4  -8   9     1156.82     1104.29     74.17 o 
  -3  -8   9       52.96       79.14     20.11 o 
  -2  -8   9     5221.99     5089.51    174.93 o 
  -1  -8   9      340.80      335.43     38.71 o 
   0  -8   9     1203.72     1110.67     71.91 o 
   1  -8   9      597.01      631.84     51.56 o 
   2  -8   9      521.71      523.02     43.00 o 
   3  -8   9     2566.89     2956.18    152.64 o 
   4  -8   9       13.53       46.39     25.79 o 
   5  -8   9     2582.71     2834.75    201.46 o 
  -7  -7   9       35.47       76.74     36.13 o 
  -6  -7   9     1394.13     1382.81     82.60 o 
  -5  -7   9      260.68      370.96     38.18 o 
  -4  -7   9     1524.93     1511.39    123.73 o 
  -3  -7   9     1402.78     1287.12     87.25 o 
  -2  -7   9      425.61      434.24     40.97 o 
  -1  -7   9     5459.31     5239.17    166.32 o 
   0  -7   9      525.22      554.73     47.19 o 
   1  -7   9     1150.89     1138.43     69.21 o 
   2  -7   9      514.59      549.75     44.14 o 
   3  -7   9     1095.48     1132.95     66.03 o 
   4  -7   9     3609.71     3868.04    133.37 o 
   5  -7   9      206.09      276.97     43.37 o 
   6  -7   9      562.91      600.97     72.26 o 
  -8  -6   9      301.40      529.02    128.86 o 
  -7  -6   9      826.72      857.78     85.68 o 
  -6  -6   9       45.28       52.68     16.46 o 
  -5  -6   9     1317.98     1292.70     78.61 o 
  -4  -6   9     1207.00     1180.37     75.72 o 
  -3  -6   9     3142.49     3177.36    170.53 o 
  -2  -6   9     1957.11     1903.39     92.63 o 
  -1  -6   9      368.56      314.40     42.76 o 
   0  -6   9     3534.18     3145.18    119.45 o 
   1  -6   9       47.20       82.80     21.32 o 
   2  -6   9     1921.82     1906.06    163.97 o 
   3  -6   9      684.44      741.31     50.97 o 
   4  -6   9     1442.90     1513.03     73.39 o 
   5  -6   9     2641.56     2577.76    127.25 o 
   6  -6   9       81.41       78.28     30.07 o 
   7  -6   9      437.58      447.60     64.42 o 
  -8  -5   9     1082.09     1384.66    226.30 o 
  -7  -5   9      391.11      502.58     39.68 o 
  -6  -5   9     1420.21     1344.98     80.05 o 
  -5  -5   9       23.88       48.74     18.75 o 
  -4  -5   9     3828.61     3851.63    135.34 o 
  -3  -5   9     1196.38     1181.15     71.47 o 
  -2  -5   9     2881.23     2660.81    106.84 o 
  -1  -5   9      852.49      904.26     59.99 o 
   0  -5   9      340.74      374.44     40.64 o 
   1  -5   9     2211.15     2020.78     75.88 o 
   2  -5   9      355.79      402.26     32.12 o 
   3  -5   9     4471.79     4360.19    130.94 o 
   4  -5   9     1596.27     1463.40     71.88 o 
   5  -5   9      826.38      919.00     71.62 o 
   6  -5   9     1809.20     1628.66    100.58 o 
   7  -5   9      118.76      150.64     38.39 o 
  -8  -4   9     1484.53     1391.54     98.93 o 
  -7  -4   9     1209.87     1237.92     72.22 o 
  -6  -4   9      580.67      673.79     55.10 o 
  -5  -4   9     2020.47     2052.45     93.97 o 
  -4  -4   9       92.69      104.63     24.61 o 
  -3  -4   9     7187.08     7097.78    176.98 o 
  -2  -4   9     1114.44     1165.22     64.91 o 
  -1  -4   9     5149.16     4795.70    134.23 o 
   0  -4   9      934.90      910.54     45.20 o 
   1  -4   9      194.96      211.62     33.90 o 
   2  -4   9     4315.11     4252.36    126.17 o 
   3  -4   9       19.01       40.49     15.23 o 
   4  -4   9     4833.34     4947.94    182.92 o 
   5  -4   9      126.98      194.18     40.04 o 
   6  -4   9     1063.44      920.32     75.40 o 
   7  -4   9      844.24      859.00     72.52 o 
   8  -4   9      309.14      349.13     40.67 o 
  -9  -3   9     1996.77     2093.78    205.41 o 
  -8  -3   9        1.20       57.06     24.39 o 
  -7  -3   9     1163.52     1250.72     72.50 o 
  -6  -3   9     1533.03     1512.48     78.64 o 
  -5  -3   9     1323.47     1290.71     72.64 o 
  -4  -3   9     4180.10     3923.78    126.39 o 
  -3  -3   9     1203.05     1217.10     64.30 o 
  -2  -3   9     5132.75     4881.58    108.79 o 
  -1  -3   9      539.33      501.92     40.63 o 
   0  -3   9     3819.39     3538.28    122.93 o 
   1  -3   9      770.93      768.54     51.88 o 
   2  -3   9     1290.91     1214.71     64.20 o 
   3  -3   9     4976.99     5012.67    167.53 o 
   4  -3   9        1.01       19.32     12.65 o 
   5  -3   9     3324.38     3265.10    150.25 o 
   6  -3   9       20.95       12.70     16.02 o 
   7  -3   9      480.70      440.23     48.51 o 
   8  -3   9      588.81      708.17     62.54 o 
  -9  -2   9      652.52      806.40     65.74 o 
  -8  -2   9     2219.66     2180.47    105.22 o 
  -7  -2   9       44.41       54.62     18.80 o 
  -6  -2   9     1194.47     1116.61     64.86 o 
  -5  -2   9      384.18      389.14     36.99 o 
  -4  -2   9     4227.76     4285.35    130.19 o 
  -3  -2   9     2992.11     2902.50     82.68 o 
  -2  -2   9      444.24      363.90     39.27 o 
  -1  -2   9     3784.65     3680.72    115.66 o 
   0  -2   9      163.48      195.74     35.26 o 
   1  -2   9     6354.64     6040.53    234.80 o 
   2  -2   9     1174.61     1164.86     64.29 o 
   3  -2   9     4921.82     4837.60    137.24 o 
   4  -2   9     4519.83     4543.10    133.22 o 
   5  -2   9      150.88      145.08     36.50 o 
   6  -2   9     1249.30     1325.49    108.46 o 
   7  -2   9        2.89       -2.57     30.97 o 
   8  -2   9      445.41      404.90     46.83 o 
  -9  -1   9      640.77      727.98     62.23 o 
  -8  -1   9      220.58      270.04     35.60 o 
  -7  -1   9     1405.12     1488.95     74.68 o 
  -6  -1   9       81.06      113.49     45.92 o 
  -5  -1   9     2394.17     2440.05     83.33 o 
  -4  -1   9     1296.84     1322.56     56.10 o 
  -3  -1   9     6230.31     5980.58    159.56 o 
  -2  -1   9     7528.94     7423.26    176.11 o 
  -1  -1   9      199.66      217.69     37.35 o 
   0  -1   9      281.88      246.59     38.70 o 
   1  -1   9      234.31      231.02     37.68 o 
   2  -1   9     4687.06     4106.27    132.72 o 
   3  -1   9     1498.09     1477.96     91.53 o 
   4  -1   9     1776.44     1763.62     80.35 o 
   5  -1   9     1872.61     1763.33    110.72 o 
   6  -1   9        3.79      -10.86     11.89 o 
   7  -1   9      872.06      934.46     81.00 o 
   8  -1   9        7.84       40.35     30.00 o 
  -9   0   9     1055.70     1154.91    101.52 o 
  -8   0   9      530.16      731.79     72.31 o 
  -7   0   9      118.20      150.24     15.43 o 
  -6   0   9     4768.18     4833.34    122.91 o 
  -5   0   9      392.23      474.32     32.96 o 
  -4   0   9     4883.24     4723.24    144.48 o 
  -3   0   9      313.84      307.92     34.30 o 
  -2   0   9     3552.55     3582.09    118.45 o 
  -1   0   9     1461.43     1273.85     68.69 o 
   0   0   9      767.09      640.08     49.32 o 
   1   0   9     2003.58     1837.36    110.11 o 
   2   0   9        0.15       20.37     13.44 o 
   3   0   9    10439.04    10417.42    221.49 o 
   4   0   9      884.15      865.82     74.97 o 
   5   0   9     1639.00     1505.69    104.17 o 
   6   0   9      141.09      193.50     42.10 o 
   7   0   9      381.64      388.93     48.61 o 
   8   0   9     1524.67     1507.79    106.05 o 
  -9   1   9        5.07       12.85     24.07 o 
  -8   1   9      924.77      977.21     66.31 o 
  -7   1   9      582.36      609.51     51.65 o 
  -6   1   9     2047.20     1953.27     92.81 o 
  -5   1   9     5621.50     5511.65    189.55 o 
  -4   1   9       99.92      143.39     28.81 o 
  -3   1   9     6919.10     6588.12    170.00 o 
  -2   1   9      163.23      189.95     35.40 o 
  -1   1   9     3487.15     3434.63    135.22 o 
   0   1   9      894.94      810.17     58.72 o 
   1   1   9     2347.99     2167.46     91.89 o 
   2   1   9     4400.37     4224.31    132.57 o 
   3   1   9      114.57      108.60     25.76 o 
   4   1   9     4418.32     3981.45    299.00 o 
   5   1   9     1023.92     1093.38    165.74 o 
   6   1   9      999.93     1147.49    104.72 o 
   7   1   9      364.11      482.21     64.92 o 
   8   1   9      257.97      391.00    130.19 o 
  -9   2   9     1202.93     1346.06    114.50 o 
  -8   2   9       23.42       35.84     16.68 o 
  -7   2   9     1884.38     1882.13    135.40 o 
  -6   2   9       12.26       35.54     16.37 o 
  -5   2   9     3008.15     3102.47    212.76 o 
  -4   2   9     6351.15     6388.26    225.79 o 
  -3   2   9      782.47      848.38     57.98 o 
  -2   2   9     3069.67     3055.72    113.93 o 
  -1   2   9       32.15       64.78     19.68 o 
   0   2   9     2937.13     2819.27    121.00 o 
   1   2   9     2512.26     2338.17    109.63 o 
   2   2   9     4325.12     4131.60    197.68 o 
   3   2   9     3001.53     2834.85    111.60 o 
   4   2   9      203.74      269.47     55.26 o 
   5   2   9     1608.91     1581.08    110.74 o 
   6   2   9        8.26       78.27     21.11 o 
   7   2   9      679.01      742.15     66.44 o 
  -8   3   9      983.69     1054.66    101.03 o 
  -7   3   9        0.33       44.21     21.12 o 
  -6   3   9     1476.82     1467.37    105.83 o 
  -5   3   9      226.58      228.68     53.04 o 
  -4   3   9     1746.24     1638.17    110.80 o 
  -3   3   9     2736.31     2627.04    140.13 o 
  -2   3   9      539.84      519.85     44.15 o 
  -1   3   9     1648.96     1701.39     82.01 o 
   0   3   9       19.57       45.37     16.55 o 
   1   3   9     3231.12     2888.85    109.86 o 
   2   3   9     2386.30     2259.19     99.68 o 
   3   3   9     2756.86     2503.98    104.98 o 
   4   3   9      816.92      694.52     92.66 o 
   5   3   9      302.50      352.70     52.03 o 
   6   3   9      593.39      612.35     60.25 o 
   7   3   9       34.64       63.20     20.52 o 
  -8   4   9      288.25      240.50     43.91 o 
  -7   4   9     1276.39     1151.28     83.15 o 
  -6   4   9      160.37      212.32     46.01 o 
  -5   4   9     3633.43     3538.82    174.82 o 
  -4   4   9        3.31       26.23     18.86 o 
  -3   4   9     2440.54     2256.60    180.25 o 
  -2   4   9      625.46      592.13     65.43 o 
  -1   4   9      654.70      602.90     66.61 o 
   0   4   9     1741.51     1677.85     83.16 o 
   1   4   9        7.34       24.99     12.13 o 
   2   4   9     5240.31     4728.65    150.03 o 
   3   4   9     1081.35     1091.44     67.00 o 
   4   4   9     2389.40     2239.39    132.74 o 
   5   4   9      527.74      603.91     72.49 o 
   6   4   9      141.52      258.13     58.81 o 
  -7   5   9      365.15      462.71     61.20 o 
  -6   5   9     1184.54     1250.98     97.94 o 
  -5   5   9       94.85      151.22     34.98 o 
  -4   5   9     5297.54     5161.36    220.64 o 
  -3   5   9      246.87      315.11     64.00 o 
  -2   5   9     1532.33     1400.14    105.45 o 
  -1   5   9      994.41      909.60     83.34 o 
   0   5   9      733.66      761.11     74.30 o 
   1   5   9     2374.57     2087.43    132.18 o 
   2   5   9      385.57      414.74     39.88 o 
   3   5   9     1622.15     1561.16     82.21 o 
   4   5   9      409.99      466.02     47.61 o 
   5   5   9      829.63      872.10     71.13 o 
   6   5   9      358.32      494.79     45.69 o 
  -6   6   9      641.60      690.15     68.59 o 
  -5   6   9     1106.69     1140.86     98.22 o 
  -4   6   9      421.65      430.00     55.71 o 
  -3   6   9     2988.99     2874.87    163.72 o 
  -2   6   9       39.00       58.57     23.95 o 
  -1   6   9      847.85      765.74     77.61 o 
   0   6   9      440.64      442.04     55.54 o 
   1   6   9     1308.32     1226.37     95.58 o 
   2   6   9     1877.29     1941.86    122.26 o 
   3   6   9      187.73      270.29     35.05 o 
   4   6   9      912.33      934.18     71.57 o 
   5   6   9       23.88       84.47     20.54 o 
  -5   7   9     1090.62     1108.68     94.59 o 
  -4   7   9      520.80      609.04     66.77 o 
  -3   7   9      365.28      339.98     51.50 o 
  -2   7   9      593.37      618.12     67.05 o 
  -1   7   9        2.71       17.21     44.85 o 
   0   7   9     1414.44     1441.22    108.21 o 
   1   7   9      360.38      509.96     56.19 o 
   2   7   9     1237.63     1196.70     93.06 o 
   3   7   9     1247.87     1274.69     90.11 o 
  -3   8   9      222.99      244.88     64.87 o 
  -2   8   9       45.25       55.50     53.87 o 
  -1   8   9     1295.23     1348.96    177.95 o 
   0   8   9       77.47      161.65     80.67 o 
   1   8   9     1282.26     1174.25    103.39 o 
  -2 -10  10     1194.34     1290.64     81.60 o 
  -1 -10  10       95.31      135.26     23.29 o 
   0 -10  10      521.03      734.45    262.23 o 
   1 -10  10      172.88      310.19     59.26 o 
  -4  -9  10      939.62     1001.46     66.70 o 
  -3  -9  10      518.98      585.39     49.95 o 
  -2  -9  10     1180.60     1224.43     95.27 o 
  -1  -9  10     1875.10     1923.86    115.51 o 
   0  -9  10      215.07      226.99     29.62 o 
   1  -9  10     1194.81     1276.83     75.14 o 
   2  -9  10       22.10       76.05     25.38 o 
   3  -9  10     1571.34     1793.84    161.75 o 
   4  -9  10      401.79      532.67     62.03 o 
  -5  -8  10     1314.06     1315.26    123.67 o 
  -4  -8  10       31.80       66.22     28.21 o 
  -3  -8  10     3210.35     2961.11    130.66 o 
  -2  -8  10      216.95      331.09     36.98 o 
  -1  -8  10      918.75      940.47     80.53 o 
   0  -8  10     1095.40     1041.17     67.26 o 
   1  -8  10      537.81      626.81     62.46 o 
   2  -8  10     1171.60     1248.94     90.67 o 
   3  -8  10        9.30       89.09     46.70 o 
   4  -8  10     2221.55     2489.97    183.93 o 
  -6  -7  10      201.60      327.16     34.65 o 
  -5  -7  10      856.78      945.50     66.38 o 
  -4  -7  10     2472.42     2456.72    115.21 o 
  -3  -7  10      703.89      697.70     54.37 o 
  -2  -7  10     2070.80     2113.49    102.79 o 
  -1  -7  10      797.01      889.99     60.45 o 
   0  -7  10      253.13      257.13     44.05 o 
   1  -7  10     1261.78     1138.55     87.57 o 
   2  -7  10     1295.33     1239.03     88.71 o 
   3  -7  10     2827.20     3017.81    284.57 o 
   4  -7  10        0.16       26.69     13.14 o 
   5  -7  10     2106.09     1939.50    108.91 o 
   6  -7  10       86.06      106.89     30.07 o 
  -7  -6  10       20.38      144.02     24.65 o 
  -6  -6  10     1310.97     1339.83     79.73 o 
  -5  -6  10      309.91      401.13     53.16 o 
  -4  -6  10     1467.89     1463.40     82.24 o 
  -3  -6  10     3280.87     3149.53    124.45 o 
  -2  -6  10      127.33      180.88     27.14 o 
  -1  -6  10     2387.67     2168.14    124.09 o 
   0  -6  10       10.20       26.80     18.27 o 
   1  -6  10     1690.56     1546.92     99.83 o 
   2  -6  10      932.25     1020.25     79.01 o 
   3  -6  10     1951.08     1968.79     86.90 o 
   4  -6  10     1491.06     1480.63     74.94 o 
   5  -6  10       52.67       66.84     18.01 o 
   6  -6  10      272.15      346.29     68.70 o 
  -8  -5  10      128.79      141.50     26.63 o 
  -7  -5  10      764.74      883.20     94.33 o 
  -6  -5  10       53.03      117.99     18.55 o 
  -5  -5  10     3710.86     3588.08    168.40 o 
  -4  -5  10      829.74      778.36     54.29 o 
  -3  -5  10     1888.39     1672.55     85.90 o 
  -2  -5  10     3246.16     3195.43    150.87 o 
  -1  -5  10      195.89      268.34     52.10 o 
   0  -5  10     2243.09     2153.86    117.45 o 
   1  -5  10        0.88       14.43     17.64 o 
   2  -5  10     2795.80     2497.32    128.94 o 
   3  -5  10     3389.92     3146.28    113.14 o 
   4  -5  10     1604.71     1598.43     76.69 o 
   5  -5  10     1371.25     1379.54     93.72 o 
   6  -5  10       83.63      132.53     26.97 o 
   7  -5  10      749.51      764.13     64.92 o 
  -8  -4  10      270.19      446.59    100.69 o 
  -7  -4  10      300.99      403.82     87.90 o 
  -6  -4  10     1530.08     1668.87    114.01 o 
  -5  -4  10      152.71      176.20     27.11 o 
  -4  -4  10     6632.00     6542.03    228.30 o 
  -3  -4  10      601.35      554.65     60.37 o 
  -2  -4  10     1720.86     1553.53    100.41 o 
  -1  -4  10     1846.32     1633.64    100.41 o 
   0  -4  10      913.16      819.90     53.64 o 
   1  -4  10     3830.50     3587.23    118.52 o 
   2  -4  10        9.87       15.62     19.65 o 
   3  -4  10     3890.20     4027.04    128.59 o 
   4  -4  10     1190.55     1322.52     68.16 o 
   5  -4  10      881.54      897.01     74.53 o 
   6  -4  10      351.83      391.62     57.41 o 
   7  -4  10      206.11      231.49     38.86 o 
  -8  -3  10     1114.74     1195.57     86.77 o 
  -7  -3  10      944.49     1082.47     65.22 o 
  -6  -3  10      909.94      978.87     58.95 o 
  -5  -3  10     2612.56     2505.95    216.32 o 
  -4  -3  10      146.24      177.44     42.56 o 
  -3  -3  10     7101.03     6497.04    218.90 o 
  -2  -3  10       20.02       42.46     19.22 o 
  -1  -3  10     1460.86     1303.46     69.15 o 
   0  -3  10     1413.63     1334.81     70.62 o 
   1  -3  10      623.40      592.07     46.71 o 
   2  -3  10     6312.90     6329.46    163.33 o 
   3  -3  10      103.76      108.84     19.84 o 
   4  -3  10     1839.13     1672.94     78.80 o 
   5  -3  10      189.28      243.03     65.93 o 
   6  -3  10      626.98      609.71     60.81 o 
   7  -3  10      630.99      720.79     66.19 o 
  -8  -2  10       28.11       65.81     19.96 o 
  -7  -2  10     1640.67     1552.07    105.64 o 
  -6  -2  10      270.24      277.10     75.10 o 
  -5  -2  10     2191.59     2139.33    125.43 o 
  -4  -2  10     1762.93     1713.72    109.05 o 
  -3  -2  10      497.09      539.24     46.12 o 
  -2  -2  10     3959.77     3590.37    121.26 o 
  -1  -2  10      116.86      135.25     29.64 o 
   0  -2  10     3364.40     3273.29    115.03 o 
   1  -2  10     1154.04     1153.09     72.75 o 
   2  -2  10     3966.17     3832.40    131.33 o 
   3  -2  10     4429.43     4298.33    134.66 o 
   4  -2  10     1399.14     1395.62    114.64 o 
   5  -2  10      799.75      764.32     76.77 o 
   6  -2  10      140.33      182.50     51.21 o 
   7  -2  10      811.47      840.26     72.98 o 
  -9  -1  10      422.49      542.27    120.45 o 
  -8  -1  10      753.80      995.60    116.85 o 
  -7  -1  10       10.90       22.16     16.55 o 
  -6  -1  10     2871.40     2729.91    143.83 o 
  -5  -1  10      822.24      731.01     55.69 o 
  -4  -1  10     5084.04     4975.06    153.71 o 
  -3  -1  10     2175.29     2202.68     97.92 o 
  -2  -1  10       89.78      106.64     25.94 o 
  -1  -1  10     3054.62     2875.12    120.35 o 
   0  -1  10      283.97      274.32     41.97 o 
   1  -1  10     2009.70     1894.58     87.36 o 
   2  -1  10     4681.43     4210.28    245.40 o 
   3  -1  10     1676.84     1566.71     80.13 o 
   4  -1  10     3830.11     3672.40    165.42 o 
   5  -1  10      264.11      283.85     43.85 o 
   6  -1  10      946.66      899.84     78.15 o 
   7  -1  10       29.12        5.11     24.61 o 
  -7   0  10      659.07      677.38     61.92 o 
  -6   0  10       32.11       74.14     26.14 o 
  -5   0  10     4694.76     4576.30    151.53 o 
  -4   0  10      405.79      401.31     39.74 o 
  -3   0  10     3812.01     3614.85    126.84 o 
  -2   0  10      982.61      795.47     56.18 o 
  -1   0  10      323.12      327.72     34.56 o 
   0   0  10     3998.50     3796.08    127.62 o 
   1   0  10        0.06       12.03     11.20 o 
   2   0  10     6801.26     6700.81    177.21 o 
   3   0  10       97.06      144.00     31.65 o 
   4   0  10      537.98      499.72     57.53 o 
   5   0  10      647.80      592.03     64.19 o 
   6   0  10      300.71      396.29     47.85 o 
   7   0  10      989.92     1049.70    210.89 o 
  -8   1  10      395.16      459.97     40.48 o 
  -7   1  10      339.53      385.49     51.51 o 
  -6   1  10     1891.73     1816.94    114.24 o 
  -5   1  10      221.78      263.98     35.04 o 
  -4   1  10     4677.31     4496.44    146.64 o 
  -3   1  10      738.22      608.41     49.58 o 
  -2   1  10     2963.15     2650.56    122.41 o 
  -1   1  10      308.38      370.98     36.13 o 
   0   1  10     1925.00     1864.55     87.67 o 
   1   1  10     6553.79     6137.27    168.29 o 
   2   1  10      409.61      385.08     41.79 o 
   3   1  10     3331.49     3132.02    139.04 o 
   4   1  10      123.54      141.14     37.47 o 
   5   1  10      478.47      527.33     57.21 o 
   6   1  10     1387.97     1322.20     99.91 o 
   7   1  10      459.04      441.53     45.06 o 
  -8   2  10      572.87      723.74    101.77 o 
  -7   2  10      374.82      456.72     73.28 o 
  -6   2  10     2434.22     2544.44    142.82 o 
  -5   2  10     1366.93     1260.69     97.26 o 
  -4   2  10      519.35      479.70     44.62 o 
  -3   2  10     2118.65     2107.33     97.11 o 
  -2   2  10       15.27       38.32     16.51 o 
  -1   2  10     2608.78     2341.34    149.32 o 
   0   2  10     1039.53      983.64     62.37 o 
   1   2  10     2588.71     2449.25    103.36 o 
   2   2  10     4958.85     4760.41    151.95 o 
   3   2  10       61.26       68.06     20.14 o 
   4   2  10     1053.26     1012.19     85.72 o 
   5   2  10       70.70      129.97     32.48 o 
   6   2  10     1096.81     1127.75    179.56 o 
   7   2  10     1017.78     1058.86     92.62 o 
  -8   3  10        5.03       43.14     28.27 o 
  -7   3  10     1335.53     1455.12    105.75 o 
  -6   3  10      726.02      722.39     72.13 o 
  -5   3  10     1823.61     1953.30    127.16 o 
  -4   3  10     1340.18     1297.38    100.84 o 
  -3   3  10      434.11      445.98     57.47 o 
  -2   3  10      612.84      618.18     60.93 o 
  -1   3  10      305.66      329.59     37.67 o 
   0   3  10     3163.15     3049.95    116.29 o 
   1   3  10     1060.51     1028.49     64.55 o 
   2   3  10      912.99      929.05     61.68 o 
   3   3  10     1458.77     1365.39     76.99 o 
   4   3  10       49.14       57.30     21.12 o 
   5   3  10      753.06      813.50     82.41 o 
   6   3  10      104.90      161.57     49.23 o 
  -7   4  10        2.56      114.73     33.00 o 
  -6   4  10     1764.74     1794.37    144.66 o 
  -5   4  10      313.08      328.88     73.77 o 
  -4   4  10     1467.93     1384.32    130.15 o 
  -3   4  10      408.56      448.98     58.35 o 
  -2   4  10      464.19      513.48     76.12 o 
  -1   4  10     1586.01     1569.81    111.78 o 
   0   4  10       25.79       44.07     13.82 o 
   1   4  10     3756.30     3616.10    135.24 o 
   2   4  10      395.84      480.86     40.95 o 
   3   4  10     1244.90     1188.03     70.84 o 
   4   4  10      632.92      583.03     68.39 o 
   5   4  10      141.71      203.89     25.50 o 
   6   4  10     1033.52     1024.71     79.42 o 
  -6   5  10      178.10      239.55     36.69 o 
  -5   5  10     1469.00     1226.95    162.83 o 
  -4   5  10      161.47      235.22     64.53 o 
  -3   5  10     1478.18     1377.70    108.62 o 
  -2   5  10      963.67      939.65     89.06 o 
  -1   5  10      881.47      921.36     84.64 o 
   0   5  10     2518.29     2245.10    139.17 o 
   1   5  10       37.69       65.75     21.38 o 
   2   5  10     2420.76     2283.97    102.43 o 
   3   5  10       35.70       46.28     15.36 o 
   4   5  10      673.96      755.47     98.14 o 
   5   5  10      449.16      630.24     51.65 o 
  -5   6  10      110.71      219.15     43.40 o 
  -4   6  10     1164.63      935.59     88.67 o 
  -3   6  10       28.06       47.78     19.80 o 
  -2   6  10     1446.02     1343.35    107.50 o 
  -1   6  10      647.72      757.38     75.90 o 
   0   6  10     1312.79     1167.48     97.15 o 
   1   6  10     1314.78     1277.61    101.23 o 
   2   6  10       24.62       38.23     30.23 o 
   3   6  10      853.97      907.56    115.72 o 
  -4   7  10      151.12      207.58     38.18 o 
  -3   7  10      420.44      439.20     51.14 o 
  -2   7  10        5.49       46.24     18.47 o 
  -1   7  10     1040.51     1084.18     94.53 o 
   0   7  10      473.28      629.61     64.85 o 
   1   7  10     1226.57     1211.04     95.77 o 
   2   7  10      578.17      632.64     59.10 o 
  -3  -9  11      657.63      667.65     68.59 o 
  -2  -9  11      957.06      979.05     84.39 o 
  -1  -9  11       11.74       41.22     19.54 o 
   0  -9  11     1680.92     1702.37    113.04 o 
   1  -9  11      121.17      209.67     45.55 o 
   2  -9  11     2041.86     2041.74    178.43 o 
  -5  -8  11        0.52       35.26     63.61 o 
  -4  -8  11     1635.10     1566.87    123.02 o 
  -3  -8  11      881.38     1017.42     85.92 o 
  -2  -8  11     1826.16     1609.95    113.41 o 
  -1  -8  11      562.64      567.33     85.36 o 
   0  -8  11      104.15      175.86     35.12 o 
   1  -8  11     1415.63     1449.54    103.02 o 
   2  -8  11       46.87      102.41     48.73 o 
   3  -8  11     1958.03     1933.18    115.79 o 
   4  -8  11      261.36      413.84     47.33 o 
  -6  -7  11      791.31      958.81    103.28 o 
  -5  -7  11     1708.38     1697.67    118.57 o 
  -4  -7  11      130.55      116.31     48.73 o 
  -3  -7  11     2800.76     2744.53    153.23 o 
  -2  -7  11       66.52      105.01     32.19 o 
  -1  -7  11     1128.07     1013.99     83.86 o 
   0  -7  11     1427.34     1288.48     97.25 o 
   1  -7  11      306.66      324.22     42.43 o 
   2  -7  11     3161.11     3111.14    320.95 o 
   3  -7  11        7.28       60.23     14.50 o 
   4  -7  11     1986.83     1965.78    166.17 o 
   5  -7  11      115.65      104.63     34.71 o 
  -6  -6  11      228.49      318.34     40.04 o 
  -5  -6  11     1598.46     1519.65    108.75 o 
  -4  -6  11     2068.39     1858.85    133.51 o 
  -3  -6  11      365.34      396.84     57.96 o 
  -2  -6  11      550.14      546.15     75.22 o 
  -1  -6  11      214.94      205.55     38.21 o 
   0  -6  11     2676.87     2466.52    134.29 o 
   1  -6  11      917.73      825.96     72.64 o 
   2  -6  11      841.43      976.12     78.41 o 
   3  -6  11     1700.24     1801.45    108.23 o 
   4  -6  11        1.46       26.95     24.82 o 
   5  -6  11      825.92      898.52     71.88 o 
   6  -6  11        2.58       13.26     15.92 o 
  -7  -5  11       17.06       53.04     20.98 o 
  -6  -5  11     1195.89     1156.94     91.64 o 
  -5  -5  11      872.22      943.66     95.35 o 
  -4  -5  11     2055.08     1816.04    217.67 o 
  -3  -5  11     2190.24     1964.91    122.30 o 
  -2  -5  11        4.87       25.89     16.53 o 
  -1  -5  11      601.17      608.47     64.11 o 
   0  -5  11       11.38       21.58     17.27 o 
   1  -5  11     5426.82     4994.95    190.49 o 
   2  -5  11     1695.21     1686.33     80.85 o 
   3  -5  11     1045.03     1049.15     80.43 o 
   4  -5  11     1335.84     1183.46     86.11 o 
   5  -5  11        2.59       12.00     17.86 o 
   6  -5  11     1039.10     1074.18     98.52 o 
  -7  -4  11      986.93     1036.79     84.24 o 
  -6  -4  11       11.60       89.35     20.73 o 
  -5  -4  11     2560.95     2349.87    136.89 o 
  -4  -4  11      669.00      642.81     66.72 o 
  -3  -4  11     1592.92     1613.95    107.83 o 
  -2  -4  11     1627.55     1461.41    107.74 o 
  -1  -4  11      869.69      760.61     70.19 o 
   0  -4  11     2769.71     2520.79    130.44 o 
   1  -4  11       33.18       67.93     19.21 o 
   2  -4  11     4645.85     4547.78    142.54 o 
   3  -4  11      580.12      558.30     44.14 o 
   4  -4  11      360.49      401.74     45.95 o 
   5  -4  11      421.86      518.07     85.90 o 
   6  -4  11      151.48      170.96     35.05 o 
   7  -4  11     2059.25     2079.71    125.90 o 
  -8  -3  11      440.62      562.06     86.82 o 
  -7  -3  11      427.25      529.18     71.86 o 
  -6  -3  11     3980.05     3747.37    178.29 o 
  -5  -3  11      261.28      305.18     49.67 o 
  -4  -3  11     2681.39     2606.94    141.46 o 
  -3  -3  11      303.27      366.92     77.38 o 
  -2  -3  11      910.96      862.48     75.56 o 
  -1  -3  11     2680.96     2461.98    102.10 o 
   0  -3  11     1283.96     1199.00     70.36 o 
   1  -3  11     5651.33     5483.29    214.62 o 
   2  -3  11      173.60      246.40     33.42 o 
   3  -3  11     3140.88     3089.24    168.30 o 
   4  -3  11      136.31      183.79     41.45 o 
   5  -3  11      719.01      616.86     61.39 o 
   6  -3  11      178.70      250.15     36.20 o 
   7  -3  11       41.48       42.89     50.13 o 
  -8  -2  11     1137.87     1381.71    150.30 o 
  -7  -2  11      329.47      472.66    125.59 o 
  -6  -2  11     1433.62     1420.89    102.43 o 
  -5  -2  11     2583.66     2582.08    142.11 o 
  -4  -2  11      290.35      322.65     50.06 o 
  -3  -2  11      992.21      915.34     62.80 o 
  -2  -2  11       35.97       38.28     18.25 o 
  -1  -2  11     1898.95     1766.55     87.43 o 
   0  -2  11     1274.36     1311.40     73.80 o 
   1  -2  11     4060.88     4247.28    141.10 o 
   2  -2  11     1803.93     1926.60     89.54 o 
   3  -2  11       72.55      119.46     20.44 o 
   4  -2  11      919.17      852.41     75.38 o 
   5  -2  11        5.00        0.93     13.88 o 
   6  -2  11      866.72      865.76     75.37 o 
   7  -2  11      719.32      795.51     73.71 o 
  -8  -1  11        1.92       93.86     37.33 o 
  -7  -1  11     1550.46     1604.33    108.93 o 
  -6  -1  11      578.16      547.34     57.15 o 
  -5  -1  11     1711.43     1648.64    112.27 o 
  -4  -1  11     2109.13     2094.12     99.71 o 
  -3  -1  11      747.35      782.19     73.57 o 
  -2  -1  11     2169.38     2114.94    114.42 o 
  -1  -1  11       79.62      102.44     24.98 o 
   0  -1  11     2891.30     2705.38    110.57 o 
   1  -1  11     2092.92     1955.09     93.49 o 
   2  -1  11     1476.69     1368.91     75.86 o 
   3  -1  11     2441.71     2339.92    101.80 o 
   4  -1  11       89.83      135.46     37.30 o 
   5  -1  11     1693.02     1676.08    111.88 o 
   6  -1  11      204.90      219.91     32.46 o 
   7  -1  11     1615.01     1659.63    198.78 o 
  -7   0  11        4.06       62.23     18.60 o 
  -6   0  11     3650.56     3602.43    139.10 o 
  -5   0  11      264.87      301.01     31.45 o 
  -4   0  11      890.49      886.55     62.04 o 
  -3   0  11     1215.59     1132.42     70.82 o 
  -2   0  11      514.66      537.18     51.41 o 
  -1   0  11     2918.70     2778.90    113.35 o 
   0   0  11        0.05       22.65     15.84 o 
   1   0  11     2250.59     2247.85    101.67 o 
   2   0  11     2157.97     2047.57     97.00 o 
   3   0  11     1634.64     1521.09     82.81 o 
   4   0  11      425.08      438.44     62.92 o 
   5   0  11       17.81       60.91     29.98 o 
   6   0  11     1305.51     1350.77    189.04 o 
   7   0  11       70.78      177.77     30.37 o 
  -8   1  11      419.36      495.25     58.33 o 
  -7   1  11     1644.11     1670.09    111.48 o 
  -6   1  11      151.09      233.70     47.10 o 
  -5   1  11     3302.74     3251.77    128.03 o 
  -4   1  11      939.42      897.93     61.98 o 
  -3   1  11      135.10      130.02     24.39 o 
  -2   1  11     1653.00     1626.21     84.89 o 
  -1   1  11     1109.93     1040.98     67.30 o 
   0   1  11     5037.99     5030.87    158.63 o 
   1   1  11      144.13      157.92     30.40 o 
   2   1  11     3619.10     3262.86    126.32 o 
   3   1  11       66.72      126.21     25.61 o 
   4   1  11      639.55      671.88     67.93 o 
   5   1  11      358.34      368.22     43.44 o 
   6   1  11      153.55      161.45     43.91 o 
  -7   2  11      969.30     1180.86     91.80 o 
  -6   2  11     1275.95     1369.22    103.55 o 
  -5   2  11      331.45      419.40     53.49 o 
  -4   2  11     2935.54     2814.26    154.37 o 
  -3   2  11      149.87      219.36     35.78 o 
  -2   2  11     1230.17     1260.04     74.46 o 
  -1   2  11      919.23      966.94     64.14 o 
   0   2  11     2011.95     1848.60     91.93 o 
   1   2  11     4198.92     4133.07    144.18 o 
   2   2  11      441.96      410.91     42.37 o 
   3   2  11      827.95      802.06     58.47 o 
   4   2  11      101.85      157.17     37.71 o 
   5   2  11     1101.88     1260.65     97.08 o 
   6   2  11      740.02      987.42     80.88 o 
  -7   3  11      379.15      543.70     58.18 o 
  -6   3  11     1630.32     1688.60    118.85 o 
  -5   3  11     1117.47     1071.27     91.14 o 
  -4   3  11      212.03      247.70     42.75 o 
  -3   3  11     1936.89     1975.95    129.66 o 
  -2   3  11        8.86       -4.92     20.11 o 
  -1   3  11     1637.14     1627.64     84.42 o 
   0   3  11     1819.99     1674.48     87.47 o 
   1   3  11     1011.78      973.09     64.61 o 
   2   3  11     2109.75     1867.82     94.22 o 
   3   3  11      107.47      154.48     34.52 o 
   4   3  11      431.29      409.39     45.59 o 
   5   3  11      121.09      273.70     50.06 o 
  -6   4  11      447.95      523.39     55.56 o 
  -5   4  11      900.99      903.23     86.48 o 
  -4   4  11      561.32      595.80     65.97 o 
  -3   4  11      254.72      227.48     49.39 o 
  -2   4  11     1488.10     1426.52    110.23 o 
  -1   4  11       11.53       21.40     40.89 o 
   0   4  11     2533.93     2561.59    149.06 o 
   1   4  11      542.67      538.92     42.74 o 
   2   4  11      595.62      569.16     42.97 o 
   3   4  11      590.30      577.53     79.39 o 
   4   4  11      220.59      262.72     31.55 o 
   5   4  11     1019.61     1139.91    278.78 o 
  -5   5  11       50.43      103.03     22.62 o 
  -4   5  11      769.92      759.39     76.81 o 
  -3   5  11      522.96      573.06     63.87 o 
  -2   5  11      211.85      297.12     60.06 o 
  -1   5  11     2660.27     2632.38    156.42 o 
   0   5  11       28.95       62.41     23.19 o 
   1   5  11     1797.25     1726.51    125.53 o 
   2   5  11       31.95       19.00     17.33 o 
   3   5  11      500.56      539.42     46.79 o 
   4   5  11      666.41      710.72    170.27 o 
  -4   6  11       36.95       70.20     21.19 o 
  -3   6  11     1350.62     1331.33    110.10 o 
  -2   6  11      480.07      604.38     65.10 o 
  -1   6  11      466.10      483.81     55.97 o 
   0   6  11     1806.66     1742.28    123.30 o 
   1   6  11       90.32      145.04     38.30 o 
   2   6  11      737.59      812.95     72.66 o 
  -1  -9  12     1254.24     1311.82    151.94 o 
   0  -9  12       54.53      110.85     27.43 o 
  -4  -8  12      226.79      246.67     76.32 o 
  -3  -8  12      235.65      218.90     41.91 o 
  -2  -8  12      789.73      844.41     78.38 o 
  -1  -8  12      283.65      359.68     50.13 o 
   0  -8  12     1614.01     1546.94    109.32 o 
   1  -8  12        3.27       47.99     17.51 o 
   2  -8  12      996.02     1048.48    188.59 o 
   3  -8  12      385.77      488.17     84.35 o 
  -5  -7  12       31.11       23.61     21.14 o 
  -4  -7  12     1971.08     1736.23    120.05 o 
  -3  -7  12      219.82      301.21     45.46 o 
  -2  -7  12      972.83     1019.89     86.37 o 
  -1  -7  12      854.44      924.52     81.74 o 
   0  -7  12      422.38      428.59     52.53 o 
   1  -7  12     3148.58     3009.69    155.19 o 
   2  -7  12       64.80      103.74     37.98 o 
   3  -7  12     1068.53     1032.43     87.75 o 
   4  -7  12      110.02      178.65     43.50 o 
  -6  -6  12      765.51      800.76     72.90 o 
  -5  -6  12     1041.30      998.47     86.22 o 
  -4  -6  12        2.85        5.54     15.84 o 
  -3  -6  12     1940.62     1849.85    122.76 o 
  -2  -6  12       17.54       34.02     18.98 o 
  -1  -6  12      643.61      711.94     70.41 o 
   0  -6  12      892.22      915.58     80.44 o 
   1  -6  12      850.92      855.89     74.03 o 
   2  -6  12     2073.22     1874.89    115.28 o 
   3  -6  12        1.21       54.63     29.23 o 
   4  -6  12      421.42      381.97     66.81 o 
   5  -6  12      130.05      145.65     26.15 o 
  -6  -5  12      527.36      635.57     60.53 o 
  -5  -5  12     1125.93     1252.80     96.82 o 
  -4  -5  12     1568.40     1580.48    111.01 o 
  -3  -5  12        4.05       29.15     15.08 o 
  -2  -5  12     1601.53     1465.47    106.26 o 
  -1  -5  12      162.33      149.39     38.64 o 
   0  -5  12     2355.15     2242.18    246.52 o 
   1  -5  12      995.91     1025.79     83.06 o 
   2  -5  12      489.21      536.17     54.45 o 
   3  -5  12     1602.11     1631.81     81.45 o 
   4  -5  12       15.49       30.91     50.51 o 
   5  -5  12      532.29      522.96    105.85 o 
  -7  -4  12       52.39       83.07     18.29 o 
  -6  -4  12     1869.59     1925.99    124.85 o 
  -5  -4  12      566.00      634.84     62.92 o 
  -4  -4  12     1150.06     1056.04     88.11 o 
  -3  -4  12      881.44      791.86     74.83 o 
  -2  -4  12      117.21      127.41     34.51 o 
  -1  -4  12     2849.07     2697.05    142.50 o 
   0  -4  12       10.42       20.46     16.10 o 
   1  -4  12     3062.53     3022.92    115.70 o 
   2  -4  12      380.11      414.61     38.02 o 
   3  -4  12      405.85      432.70     38.71 o 
   4  -4  12      691.26      692.69     65.26 o 
   5  -4  12      150.22      244.98     35.43 o 
   6  -4  12     1361.10     1419.77     99.70 o 
  -7  -3  12     1224.15     1211.66     91.24 o 
  -6  -3  12       41.32       90.38     51.48 o 
  -5  -3  12     2703.07     2414.03    140.94 o 
  -4  -3  12      491.10      486.65     58.53 o 
  -3  -3  12     1509.13     1378.08    101.24 o 
  -2  -3  12      963.47      874.05     78.37 o 
  -1  -3  12      517.86      473.57     76.77 o 
   0  -3  12     8145.45     8048.89    203.30 o 
   1  -3  12       13.38        6.04     12.86 o 
   2  -3  12     3528.45     3488.52    189.44 o 
   3  -3  12      150.48      180.38     25.95 o 
   4  -3  12      353.33      390.60     47.89 o 
   5  -3  12      962.49     1100.76     87.38 o 
   6  -3  12      334.35      345.31     41.53 o 
  -7  -2  12     1103.50     1122.94     89.68 o 
  -6  -2  12     1622.80     1504.32    105.55 o 
  -5  -2  12      142.33      176.83     41.18 o 
  -4  -2  12      797.16      687.64     68.74 o 
  -3  -2  12       17.62       -3.25     15.03 o 
  -2  -2  12     1161.81     1158.74     71.46 o 
  -1  -2  12     1422.93     1365.67     84.87 o 
   0  -2  12      521.14      588.46     50.28 o 
   1  -2  12     2923.29     2948.87    118.99 o 
   2  -2  12        4.61       25.38     14.36 o 
   3  -2  12      891.87      934.02     60.81 o 
   4  -2  12        3.62        9.56     18.93 o 
   5  -2  12     1028.91      985.91     82.48 o 
   6  -2  12     1166.89     1227.88     95.19 o 
  -7  -1  12      444.13      503.62     82.90 o 
  -6  -1  12      862.07      907.66     78.45 o 
  -5  -1  12     1741.33     1604.25     90.66 o 
  -4  -1  12       91.54      119.26     22.87 o 
  -3  -1  12     1588.90     1453.68     83.59 o 
  -2  -1  12      149.12      199.93     33.28 o 
  -1  -1  12     5652.74     5316.33    167.49 o 
   0  -1  12      981.95      928.22     65.27 o 
   1  -1  12      991.56      951.92     66.23 o 
   2  -1  12      421.64      521.51     45.47 o 
   3  -1  12       44.84       70.08     16.76 o 
   4  -1  12     1290.85     1225.23     92.68 o 
   5  -1  12      105.31      138.95     27.24 o 
   6  -1  12     1056.11     1075.00     85.49 o 
  -7   0  12      977.73      925.77    109.68 o 
  -6   0  12      764.67      800.99     66.58 o 
  -5   0  12     1917.12     1927.08     98.63 o 
  -4   0  12      895.74      864.89     84.21 o 
  -3   0  12      364.32      371.79     37.96 o 
  -2   0  12     2413.50     2281.71    106.16 o 
  -1   0  12       56.53       73.54     21.61 o 
   0   0  12     5173.74     4891.82    209.33 o 
   1   0  12      757.43      825.57     61.40 o 
   2   0  12      200.66      209.21     37.54 o 
   3   0  12      880.54      755.66     56.34 o 
   4   0  12       64.22      107.51     24.23 o 
   5   0  12     2076.94     2033.72    128.29 o 
   6   0  12       74.18      111.14     23.12 o 
  -7   1  12      101.97      248.75     48.87 o 
  -6   1  12     1938.45     1794.98    120.93 o 
  -5   1  12       12.76       40.51     38.45 o 
  -4   1  12      777.28      783.38     57.67 o 
  -3   1  12     1801.62     1713.14     91.16 o 
  -2   1  12      235.95      268.63     36.64 o 
  -1   1  12     3574.39     3416.27    134.02 o 
   0   1  12       13.33       21.61     16.23 o 
   1   1  12     3201.48     2976.42    124.08 o 
   2   1  12      261.40      341.38     38.48 o 
   3   1  12      720.96      799.71     57.47 o 
   4   1  12      543.99      581.07     59.21 o 
   5   1  12       84.68       78.63     74.34 o 
  -7   2  12     1174.01     1245.34    141.21 o 
  -6   2  12      364.82      442.81     52.30 o 
  -5   2  12      561.82      566.30     61.74 o 
  -4   2  12        8.63       15.46     35.91 o 
  -3   2  12     1422.90     1330.13    105.99 o 
  -2   2  12     1144.29     1154.26     71.92 o 
  -1   2  12     1446.81     1468.77     83.95 o 
   0   2  12     1678.04     1651.64     90.55 o 
   1   2  12       48.48       52.10     17.58 o 
   2   2  12     1628.11     1617.95     89.12 o 
   3   2  12       28.50       43.72     19.64 o 
   4   2  12      805.74      701.16     86.71 o 
   5   2  12      634.42      741.23     66.92 o 
  -6   3  12      886.89      998.72     84.76 o 
  -5   3  12       88.78      200.48     31.98 o 
  -4   3  12      518.73      533.72     62.37 o 
  -3   3  12        4.19       36.87     22.07 o 
  -2   3  12     2635.48     2603.48    170.94 o 
  -1   3  12     1167.75     1154.48     98.08 o 
   0   3  12     1397.34     1478.26     82.84 o 
   1   3  12      877.91      891.85     60.95 o 
   2   3  12       11.95       49.30     13.07 o 
   3   3  12      971.44      954.40     98.09 o 
   4   3  12       25.53       63.24     21.90 o 
  -5   4  12      719.10      691.83     70.64 o 
  -4   4  12      108.96      150.11     53.69 o 
  -3   4  12     1023.65      961.05     88.92 o 
  -2   4  12        4.42       33.08     16.95 o 
  -1   4  12     1729.47     1667.78    121.04 o 
   0   4  12      724.75      829.22    106.48 o 
   1   4  12      438.92      477.13     54.79 o 
   2   4  12      402.75      448.10     36.74 o 
   3   4  12       77.10      157.97     26.77 o 
  -4   5  12      470.04      564.51     64.83 o 
  -3   5  12      344.81      403.67     83.89 o 
  -2   5  12     1769.96     1769.73    131.18 o 
  -1   5  12        2.28       26.68     23.06 o 
   0   5  12     1148.45     1077.37     92.38 o 
   1   5  12      194.62      272.42     41.17 o 
   2   5  12      494.57      469.78     51.69 o 
  -1   6  12     1418.17     1366.76    109.98 o 
  -2  -8  13      163.92      264.51     55.47 o 
  -1  -8  13     1141.50     1099.56    130.85 o 
   0  -8  13      148.19      180.91     30.31 o 
   1  -8  13     1171.40     1245.91     94.09 o 
  -4  -7  13      222.64      243.09     41.92 o 
  -3  -7  13      638.91      619.61     64.48 o 
  -2  -7  13      751.87      660.59     99.65 o 
  -1  -7  13      555.63      610.07     80.00 o 
   0  -7  13     2012.06     1904.11    124.17 o 
   1  -7  13      131.23      229.02     32.06 o 
   2  -7  13      988.51     1045.38     81.01 o 
   3  -7  13       97.47       61.72     26.37 o 
  -5  -6  13       67.33      108.23     43.16 o 
  -4  -6  13      625.00      599.41     63.00 o 
  -3  -6  13       93.76       97.05     22.93 o 
  -2  -6  13      991.57      859.36     78.68 o 
  -1  -6  13     1220.02     1086.64    100.53 o 
   0  -6  13     1009.02      998.42    116.17 o 
   1  -6  13     1786.89     1623.86    109.07 o 
   2  -6  13       11.38       55.87     14.30 o 
   3  -6  13      477.12      559.68     88.94 o 
   4  -6  13       83.02      109.91     33.49 o 
  -6  -5  13      448.26      459.91     50.44 o 
  -5  -5  13     1444.06     1295.44     99.59 o 
  -4  -5  13       55.92       97.70     27.02 o 
  -3  -5  13     1934.39     1782.69    121.96 o 
  -2  -5  13      182.56      229.51     46.79 o 
  -1  -5  13     2083.34     1953.78    125.00 o 
   0  -5  13     1073.98     1081.65     86.99 o 
   1  -5  13     1359.06     1348.38    194.59 o 
   2  -5  13      595.85      618.50     58.30 o 
   3  -5  13       66.33      161.19     22.34 o 
   4  -5  13      886.94      835.75     67.30 o 
  -6  -4  13      199.06      320.03     75.35 o 
  -5  -4  13      268.92      324.10    102.72 o 
  -4  -4  13      648.33      742.03     72.16 o 
  -3  -4  13       55.25       98.92     26.97 o 
  -2  -4  13     1823.56     1714.88    115.51 o 
  -1  -4  13       61.36       78.95     25.07 o 
   0  -4  13     1794.71     1707.14    112.42 o 
   1  -4  13      661.77      750.25     69.94 o 
   2  -4  13      597.46      625.84     60.22 o 
   3  -4  13      507.94      559.23     43.71 o 
   4  -4  13       95.89      107.60     38.21 o 
   5  -4  13     1122.75     1188.16     88.84 o 
  -6  -3  13     1836.95     1786.98    119.36 o 
  -5  -3  13      209.30      207.54     49.36 o 
  -4  -3  13      448.83      427.98     80.45 o 
  -3  -3  13     1034.95      924.52     83.43 o 
  -2  -3  13     1575.61     1604.97    111.58 o 
  -1  -3  13     3887.40     3855.11    178.73 o 
   0  -3  13       14.66       26.02     15.31 o 
   1  -3  13     1689.56     1583.40     85.83 o 
   2  -3  13      615.51      605.63     47.50 o 
   3  -3  13      782.08      797.36     53.23 o 
   4  -3  13      782.18      819.40     72.35 o 
   5  -3  13      206.38      220.84     33.49 o 
  -7  -2  13     1457.89     1414.79    100.17 o 
  -6  -2  13       42.79      118.86     24.19 o 
  -5  -2  13     1315.83     1288.42     96.95 o 
  -4  -2  13       57.28       53.54     20.81 o 
  -3  -2  13      659.28      575.39     64.69 o 
  -2  -2  13      874.25      880.12     92.28 o 
  -1  -2  13      551.50      582.15     49.83 o 
   0  -2  13     3294.22     3199.25    128.80 o 
   1  -2  13        1.43       33.40     14.23 o 
   2  -2  13      727.06      797.82     58.06 o 
   3  -2  13      326.22      379.42     50.24 o 
   4  -2  13     1210.88     1258.93     96.01 o 
   5  -2  13      873.99      969.40     81.55 o 
  -7  -1  13      721.66      904.13    115.05 o 
  -6  -1  13      673.27      815.72     72.10 o 
  -5  -1  13       11.99       63.55     21.76 o 
  -4  -1  13     1557.75     1548.42    233.83 o 
  -3  -1  13       23.35       28.11     16.08 o 
  -2  -1  13     2496.61     2328.41    110.33 o 
  -1  -1  13     1420.35     1392.59     83.34 o 
   0  -1  13      883.92      893.02     64.06 o 
   1  -1  13      606.38      631.96     52.43 o 
   2  -1  13       49.46       51.59     19.86 o 
   3  -1  13      512.01      534.23     44.04 o 
   4  -1  13      258.15      353.97     70.89 o 
   5  -1  13     1398.20     1376.98    102.78 o 
  -6   0  13      212.80      270.30     50.76 o 
  -5   0  13      541.28      524.62     93.27 o 
  -4   0  13      101.09      197.38     32.07 o 
  -3   0  13     2000.51     1963.67    164.58 o 
  -2   0  13        0.74        8.46     12.98 o 
  -1   0  13     2935.82     2831.79    124.72 o 
   0   0  13      683.09      689.15     56.42 o 
   1   0  13      508.79      494.98     46.14 o 
   2   0  13      786.43      798.13     58.32 o 
   3   0  13      342.17      378.75     47.82 o 
   4   0  13     1274.33     1322.26    104.95 o 
   5   0  13      294.42      363.88     43.58 o 
  -6   1  13      326.44      378.29     45.81 o 
  -5   1  13      847.25      875.85     80.64 o 
  -4   1  13      684.77      702.11     52.26 o 
  -3   1  13       50.98       95.09     19.03 o 
  -2   1  13     3144.43     3170.60    132.60 o 
  -1   1  13        5.54       28.17     13.65 o 
   0   1  13     1862.32     1853.41     98.93 o 
   1   1  13      129.74      208.66     41.46 o 
   2   1  13      583.22      511.48     45.92 o 
   3   1  13     1066.78     1205.10     95.05 o 
   4   1  13      154.47      213.21     36.00 o 
  -6   2  13     1136.74     1202.34     95.89 o 
  -5   2  13       24.27       86.99     34.73 o 
  -4   2  13      899.42      959.98     87.11 o 
  -3   2  13      853.27      817.30    109.55 o 
  -2   2  13      290.50      385.04     44.18 o 
  -1   2  13     1520.27     1619.33     90.15 o 
   0   2  13       20.39       39.56     14.85 o 
   1   2  13      736.79      795.95     58.12 o 
   2   2  13       54.37       63.82     22.72 o 
   3   2  13      636.25      809.70     71.17 o 
   4   2  13     1405.24     1481.32    105.33 o 
  -5   3  13      647.30      613.53     64.97 o 
  -4   3  13       90.13      126.44     27.46 o 
  -3   3  13     1667.77     1757.86    127.77 o 
  -2   3  13      581.76      575.95     72.76 o 
  -1   3  13      472.20      489.86     59.43 o 
   0   3  13      960.22      955.33     63.81 o 
   1   3  13       64.23       87.57     37.28 o 
   2   3  13      617.89      618.30     61.90 o 
   3   3  13       81.61      116.49     24.01 o 
  -4   4  13      914.70      859.92     83.65 o 
  -3   4  13       43.36       87.93     23.67 o 
  -2   4  13     1708.74     1675.43    122.69 o 
  -1   4  13      301.44      287.43     63.90 o 
   0   4  13      364.57      418.42     50.98 o 
   1   4  13      578.16      552.51     58.57 o 
   2   4  13        5.73       39.35     23.46 o 
  -2  -7  14      532.81      577.44     59.25 o 
  -1  -7  14     1343.39     1246.45     98.05 o 
   0  -7  14       72.46      156.56     52.34 o 
   1  -7  14      608.49      614.88     59.11 o 
  -3  -6  14      981.28      984.08     85.74 o 
  -2  -6  14      560.74      562.50     67.94 o 
  -1  -6  14       98.71      134.83     35.14 o 
   0  -6  14     1220.89     1278.79    128.73 o 
   1  -6  14       13.33       80.41     33.43 o 
   2  -6  14      685.75      794.76     66.86 o 
  -4  -5  14     1030.72     1087.78     90.30 o 
  -3  -5  14      122.42      224.82     46.88 o 
  -2  -5  14     2210.45     2100.98    210.41 o 
  -1  -5  14      932.34      926.54     81.44 o 
   0  -5  14      320.90      367.60     44.44 o 
   1  -5  14      621.32      607.84     93.97 o 
   2  -5  14       54.52       68.80     16.92 o 
   3  -5  14     1140.59     1167.72     99.79 o 
  -5  -4  14      745.26      692.51     68.48 o 
  -4  -4  14        8.98       26.74     27.93 o 
  -3  -4  14     1366.18     1370.36    121.02 o 
  -2  -4  14      506.04      529.38     58.97 o 
  -1  -4  14     2018.80     2050.44    144.96 o 
   0  -4  14      813.20      839.94    187.99 o 
   1  -4  14      197.80      237.97     50.56 o 
   2  -4  14      303.98      306.93     40.80 o 
   3  -4  14       56.68      152.44     36.00 o 
   4  -4  14     1501.18     1604.81    117.23 o 
  -5  -3  14      880.84      808.39     74.38 o 
  -4  -3  14      777.28      778.06     72.34 o 
  -3  -3  14      518.37      540.36     58.99 o 
  -2  -3  14     1643.77     1658.60    116.02 o 
  -1  -3  14        2.15       51.53     21.54 o 
   0  -3  14     1372.98     1516.89    106.82 o 
   1  -3  14      270.04      310.74     33.71 o 
   2  -3  14      259.23      286.24     30.51 o 
   3  -3  14     1205.96     1273.61     90.84 o 
   4  -3  14       98.57       83.60     22.53 o 
  -5  -2  14      105.38      145.27     25.52 o 
  -4  -2  14      897.96      967.97     84.84 o 
  -3  -2  14     1098.62     1124.01     93.08 o 
  -2  -2  14      983.66     1042.86     85.90 o 
  -1  -2  14     1690.20     1605.25     88.42 o 
   0  -2  14        2.59       61.09     31.43 o 
   1  -2  14     1043.98     1120.96     85.14 o 
   2  -2  14       66.04      152.84     41.05 o 
   3  -2  14      637.89      634.63     97.06 o 
   4  -2  14     1009.61     1049.18     87.40 o 
  -5  -1  14      692.13      808.06     86.42 o 
  -4  -1  14      168.99      279.95     81.93 o 
  -3  -1  14     1951.48     1979.40    106.88 o 
  -2  -1  14     1358.83     1399.53     82.98 o 
  -1  -1  14      734.31      737.14     50.09 o 
   0  -1  14      659.47      688.85     54.73 o 
   1  -1  14        7.84       52.61     16.17 o 
   2  -1  14      384.29      470.63     54.75 o 
   3  -1  14      231.39      297.60     74.18 o 
   4  -1  14     1336.14     1429.01    103.10 o 
  -5   0  14       85.97      224.87     45.35 o 
  -4   0  14     1091.18      976.47     79.27 o 
  -3   0  14       85.35      143.74     34.19 o 
  -2   0  14     1350.73     1417.57     85.00 o 
  -1   0  14      749.48      753.97     63.43 o 
   0   0  14      458.33      520.29     45.97 o 
   1   0  14      471.84      504.18     49.07 o 
   2   0  14       19.16       81.04     17.34 o 
   3   0  14     2098.03     2152.46    135.06 o 
   4   0  14       71.31       85.79     33.99 o 
  -5   1  14      643.07      669.18     67.02 o 
  -4   1  14      450.45      542.98     92.46 o 
  -3   1  14     2487.49     2416.27    115.58 o 
  -2   1  14      102.62      111.03     21.03 o 
  -1   1  14     1039.90     1067.86     71.40 o 
   0   1  14      201.34      282.22     30.84 o 
   1   1  14      672.93      739.32     55.47 o 
   2   1  14      820.33      763.88     55.81 o 
   3   1  14      132.42      155.84     30.27 o 
  -4   2  14      777.67      924.60     87.29 o 
  -3   2  14      749.72      874.70     83.23 o 
  -2   2  14     2223.31     2431.34    258.94 o 
  -1   2  14        1.74       48.33     15.95 o 
   0   2  14      382.69      402.56     36.30 o 
   1   2  14      144.78      198.29     25.77 o 
   2   2  14     1194.09     1225.09     74.73 o 
  -3   3  14      423.26      493.02     78.24 o 
  -2   3  14      777.45      779.68     77.02 o 
  -1   3  14      590.96      634.52    130.21 o 
   0   3  14        1.33       12.99     18.96 o 
   1   3  14      477.97      589.35     38.59 o 
  -2  -5  15      735.11      726.12     71.45 o 
  -1  -5  15      113.36      138.70     30.65 o 
   0  -5  15      751.54      713.65     66.12 o 
   1  -5  15       39.79       53.45     20.01 o 
  -3  -4  15      108.95      156.35     32.02 o 
  -2  -4  15     1194.95     1125.02    163.15 o 
  -1  -4  15      674.57      614.45     61.89 o 
   0  -4  15      120.28      217.38     34.22 o 
   1  -4  15      715.50      741.23     65.63 o 
   2  -4  15       67.88      202.68     28.53 o 
  -4  -3  15      193.22      230.67     34.89 o 
  -3  -3  15     1643.07     1594.50    116.27 o 
  -2  -3  15        7.59       10.89     17.00 o 
  -1  -3  15      628.88      611.00     65.13 o 
   0  -3  15      323.68      424.15     45.75 o 
   1  -3  15      234.30      348.19     62.55 o 
   2  -3  15     1386.43     1486.92    116.39 o 
  -4  -2  15      613.44      700.76    105.26 o 
  -3  -2  15      262.09      344.45     40.86 o 
  -2  -2  15     1089.92     1118.32     90.87 o 
  -1  -2  15       13.86       73.14     20.73 o 
   0  -2  15      773.13      750.99     55.91 o 
   1  -2  15      124.88      224.17     32.35 o 
   2  -2  15      727.49      765.29     91.50 o 
  -4  -1  15     1316.08     1407.88    102.98 o 
  -3  -1  15      781.64      832.52     73.10 o 
  -2  -1  15      276.54      341.34     41.05 o 
  -1  -1  15      978.12     1004.17     83.08 o 
   0  -1  15       28.51      117.83     30.56 o 
   1  -1  15      784.24      843.46     58.83 o 
   2  -1  15       69.03      179.38     29.98 o 
  -4   0  15       13.59       42.11     25.56 o 
  -3   0  15     1343.31     1435.38     83.64 o 
  -2   0  15      313.28      381.00     35.62 o 
  -1   0  15      137.09      246.88     63.98 o 
   0   0  15      619.83      757.05    104.11 o 
   1   0  15       16.99       13.95     16.49 o 
   2   0  15     1280.07     1602.13    105.55 o 
  -3   1  15       45.81       70.33     22.25 o 
  -2   1  15      699.03      808.83     81.71 o 
  -1   1  15      176.22      257.12     40.54 o 
   0   1  15      201.52      289.05     50.64 o 
   1   1  15      725.91      811.92     56.50 o 
                                                 
